# Supplementary material for: Integrated Bulk and Single-Cell Transcriptomic Analysis Followed by Clinical Validation Reveal Programmed Cell Death-Related Shared Molecular Signatures in OA and MDD
Source: Int J Mol Sci. 2026 Jun 6;27(12):5154. doi: 10.3390/ijms27125154 (PMC13300034; doi:10.3390/ijms27125154)
Supplement: Supplementary file 1 [file ijms-27-05154-s001.zip › Supplementary Table S2.xlsx]

## Sheet: Primer sequences for the hub ge
Name	Primer	Sequence	Size
Homo β-actin	Forward	CCCTGGAGAAGAGCTACGAG	180bp
	Reverse	CGTACAGGTCTTTGCGGATG
Homo CDKN1A	Forward	CACCGAGACACCACTGGAG	202bp
	Reverse	AGGCACAAGGGTACAAGACA
Homo RHOB	Forward	TGCTCTGCCAAGACCAAGGA	103bp
	Reverse	AGCAGTTGATGCAGCCGTTC
Homo HSP90AA1	Forward	GAGAAAGAGTCGGAAGACAAAC	314bp
	Reverse	TCAAACAGATCAAAAGGAGCAC
Homo ITM2C	Forward	CCGCTGTGGTGTGCTGTATG	178bp
	Reverse	AGTCAGACCCCGCTGGAAGT
