# Supplementary material for: Integrated Bulk and Single-Cell Transcriptomic Analysis Followed by Clinical Validation Reveal Programmed Cell Death-Related Shared Molecular Signatures in OA and MDD
Source: Int J Mol Sci. 2026 Jun 6;27(12):5154. doi: 10.3390/ijms27125154 (PMC13300034; doi:10.3390/ijms27125154)
Supplement: Supplementary file 1 [file ijms-27-05154-s001.zip › Supplementary Table S3.xlsx]

## Sheet: DEGs identified in OA synovial 
gene	logFC	AveExpr	t	P.Value	adj.P.Val	B
KLF9	-2.23568	8.69065184586957	-13.5847	5.48645243309162e-18	7.25693063325029e-14	30.3571721907868
SIK1	-2.84348	8.28071	-11.6802	1.42108775730433e-15	7.11889275808803e-12	25.0909510266285
GADD45B	-2.7084	9.50386451936956	-11.6034	1.79540953571762e-15	7.11889275808803e-12	24.8678793169747
MCL1	-1.19133	10.7857	-11.5439	2.15283670010978e-15	7.11889275808803e-12	24.6945903839428
MAFF	-3.17805	8.16086529073913	-11.2807	4.836165278727e-15	1.27935916283444e-11	23.9213231810854
TIPARP	-1.64875	9.43198816080435	-11.155	7.13860628659695e-15	1.5737057558803e-11	23.5488441237364
RHOB	-1.55851	11.6961337531304	-10.874	1.71842297456795e-14	2.86903699488162e-11	22.7075337101084
NFIL3	-2.76205	9.66048321717391	-10.8709	1.73526090262742e-14	2.86903699488162e-11	22.6981878779199
MYC	-2.11134	9.57202579163043	-10.7828	2.29029790517089e-14	3.27415859311422e-11	22.4321215612639
CX3CR1	2.71476336373846	8.26919584926087	10.7581381046343	2.47535994036003e-14	3.27415859311422e-11	22.3576024301978
NFKBIA	-1.61011	11.5837755550217	-10.3558	8.91161546821234e-14	1.0715812527095e-10	21.1277214062405
SCRG1	2.68059385325385	9.74148416778261	10.0849872454262	2.13486562030727e-13	2.35315562998369e-10	20.2874835580107
BCL6	-1.46603	10.1535507526522	-10.0261	2.58448157032467e-13	2.59795552805969e-10	20.1035208814707
FOSL2	-1.95304	7.82847084334783	-10.007	2.74978282247189e-13	2.59795552805969e-10	20.043835007259
SLC19A2	-2.15235	7.68056413936957	-9.90534	3.83009128624888e-13	3.37737449621426e-10	19.7247310733061
B3GALNT1	1.14930324584231	6.41675294428261	9.83947889399232	4.75008474385652e-13	3.92683568168689e-10	19.5173440409814
JUND	-0.954076	11.4178534520217	-9.66716	8.36301848024197e-13	6.5069203198918e-10	18.9721208450207
KDELR3	1.23586700955385	9.62437179873913	9.61507903543041	9.92917269892081e-13	7.02091033001887e-10	18.8065834780549
ARPC1A	0.792048196376928	9.58037990204348	9.61035230719396	1.0085226904843e-12	7.02091033001887e-10	18.7915431682578
COPZ2	1.14805051268846	10.0013589447174	9.5582411204642	1.19791835586046e-12	7.92243304648314e-10	18.6255406198759
CDKN1A	-1.91491	9.51965519858696	-9.48924	1.50521148067359e-12	9.4806820261284e-10	18.4052258888701
CCNL1	-1.77849	9.64946877784783	-9.38629	2.11847853777779e-12	1.2736870735994e-09	18.0753693911615
KLF4	-1.42784	11.3393982633696	-9.271	3.11055117684097e-12	1.78227642105712e-09	17.7044918187287
ZFP36	-1.9956	11.1460978186957	-9.25935	3.23388781321319e-12	1.78227642105712e-09	17.6669363263341
PNRC1	-1.2857	10.2961464640652	-9.20583	3.86746824416881e-12	2.04620009862484e-09	17.4941179901318
WNT5B	2.58053961409231	6.22648486743478	9.15844255272647	4.5323557568652e-12	2.30574883061754e-09	17.3408534643955
TMCO3	1.15538268650769	8.18302810882609	8.98483626315744	8.12182951137834e-12	3.97879403507412e-09	16.7770885141165
EPYC	2.48790482906154	5.95172643669565	8.95730458350354	8.9116210004404e-12	4.20978610617233e-09	16.6873666305776
TLR7	2.07437435386923	7.66924394778261	8.91907309961844	1.01386438814772e-11	4.62427043518273e-09	16.5626345514224
KLF6	-1.31412	9.47453345145652	-8.87433	1.17932147244681e-11	5.19962837201798e-09	16.4164437257163
VEGFA	-2.26525	8.14175100895652	-8.7936	1.54990235883181e-11	6.61308338718334e-09	16.1521381725128
LTC4S	2.59524628266154	6.53565253947826	8.76931336536607	1.68291811211265e-11	6.95623683403565e-09	16.0724836943541
KAL1	1.96469316436923	8.59991102647826	8.73499511130016	1.89075456847129e-11	7.57848808399085e-09	15.9598210740549
JUN	-2.01818	10.4575686629565	-8.71581	2.01801821631988e-11	7.73367236164317e-09	15.8967928280936
CEBPB	-0.96585	12.2544161787391	-8.7117	2.04640910756416e-11	7.73367236164317e-09	15.8832746032882
MIR6883	-1.46192	9.12822679047826	-8.68583	2.23449577569767e-11	8.20990989587587e-09	15.798189320494
CEBPD	-1.60228	11.2918214972609	-8.61082	2.88427668920664e-11	1.03108993967936e-08	15.5511
EIF1	-0.678883	12.5281335376087	-8.58992	3.09721208407146e-11	1.07807432200035e-08	15.4822054121139
TNFAIP3	-1.62169	9.23509374676087	-8.51906	3.94449474031306e-11	1.33779056231079e-08	15.2481112043563
ATF3	-2.53779	8.96276080406522	-8.48008	4.50662993745395e-11	1.49022985456759e-08	15.1191189615747
RLF	-0.80742	8.02133946315217	-8.26631	9.37955356868284e-11	3.02593548909678e-08	14.4092177857255
CBLB	-1.29966	8.68703681869565	-8.17102	1.30212460102718e-10	4.10076240423487e-08	14.091383550576
SPEN	-0.723635	9.06693923065217	-8.14412	1.42863607443818e-10	4.39455101316134e-08	14.0015364092549
SLC2A3	-2.54792	7.84546883702174	-8.11631	1.57248685471164e-10	4.72710991528882e-08	13.9085685925243
LOC101928830	1.41225088621539	10.7655836851739	8.08366698476843	1.76004870391909e-10	5.1733698237195e-08	13.7993676700386
PTGS1	1.03071132770769	9.03503742243478	8.02865387218952	2.1285534612125e-10	6.12051665901256e-08	13.6151256565305
MTHFD2	-1.48938	9.34186010578261	-7.99335	2.40506312054726e-10	6.71862669925151e-08	13.4967465657639
NAMPT	-2.06464	9.5036555196087	-7.9894	2.43814985683883e-10	6.71862669925151e-08	13.483502771311
HLA-DMB	1.50868649876923	10.8487822591304	7.93718083669958	2.92135049805497e-10	7.84344894406758e-08	13.3082396869024
CEBPZ	-0.880595	8.04620069904348	-7.93044	2.99039091471173e-10	7.84344894406758e-08	13.2855965971931
NAP1L3	1.26405521157308	7.88166	7.92719136158853	3.02423751529029e-10	7.84344894406758e-08	13.2746861543746
LOC100129518	-1.46024	10.2049608038478	-7.90531	3.26250846473629e-10	8.29869220443595e-08	13.2011681562264
MGAT4C	1.63514291128846	5.12562687097826	7.89392427209145	3.39390091840779e-10	8.42610775748179e-08	13.1628910758922
DALRD3	0.809692348673076	8.16792677532609	7.88411583317771	3.51133502125235e-10	8.42610775748179e-08	13.1299136447003
DUSP5	-1.53917	7.80817967454348	-7.88183	3.53927231932075e-10	8.42610775748179e-08	13.1222
CXCL2	-2.97905	8.26284723171739	-7.87781	3.58896037642545e-10	8.42610775748179e-08	13.1087149476191
HSP90AA1	-0.616853	11.9453431637826	-7.86541	3.74679975483768e-10	8.42610775748179e-08	13.0669888083196
SLC5A3	1.66324790180385	9.11494	7.8649836528399	3.75229525753028e-10	8.42610775748179e-08	13.0655678745827
ZFP36L1	-0.802214	10.2422840595435	-7.86148	3.79813894463802e-10	8.42610775748179e-08	13.0537948129315
BTG1	-0.831758	11.3214056197826	-7.85966	3.82223078134805e-10	8.42610775748179e-08	13.0476646286569
ABHD14A	0.977211542469233	8.79084128208696	7.85116328937652	3.93664161966687e-10	8.53605880382519e-08	13.0190701871351
SAMM50	0.519334072515383	8.56723778178261	7.83254957774687	4.19940764366584e-10	8.95896208109163e-08	12.9564236577867
CYR61	-1.97471	10.0825707031957	-7.82329	4.3366925412219e-10	9.10498924487969e-08	12.9252347730493
PPP1R15A	-1.62033	9.16719585704348	-7.8083	4.56839937624908e-10	9.30682445010869e-08	12.8747680458845
CTSO	0.742055560830774	10.3017143966957	7.80797447714682	4.57355098856177e-10	9.30682445010869e-08	12.8736753086962
PLIN2	-1.74134	8.98795173293478	-7.79167	4.84016972042827e-10	9.70014013516739e-08	12.8187386925392
ZFAND5	-1.05822	10.8162408119348	-7.78097	5.02338449829224e-10	9.9170607102853e-08	12.7827139019615
ADAMTS1	-1.53599	9.44311391904348	-7.762	5.36594242948902e-10	1.04375471345369e-07	12.7187496735098
TNFSF11	2.10950184014231	5.81627718458696	7.75322759817717	5.53209310958423e-10	1.06047819652856e-07	12.6891812219651
GLT8D2	1.10873646693462	9.51855991193478	7.74139891796398	5.76441510742841e-10	1.08536619248657e-07	12.6492921305127
PIM1	-1.49257	8.51608792708696	-7.73834	5.82603762505076e-10	1.08536619248657e-07	12.6389812907345
MRPL48	0.668574990784615	8.20531066678261	7.72905672308706	6.01728850699322e-10	1.10542604280555e-07	12.6076612881581
SAT1	-0.661433	11.9795205558043	-7.71271	6.36955619430709e-10	1.15411122989178e-07	12.5524928868022
NXF1	-0.712239	9.59281322915217	-7.67927	7.15586027823612e-10	1.27906167432742e-07	12.4396162769411
FKBP5	-3.55542	6.28348464682609	-7.65382	7.81896608977015e-10	1.37895285959186e-07	12.353676573635
ARL4C	-1.11065	7.71009536432609	-7.6362	8.31398482818052e-10	1.44696154371505e-07	12.2941455880011
CALML4	1.38695843651923	7.11601426858696	7.59403965751861	9.63040877939979e-10	1.64748911001734e-07	12.1515979021118
NAGK	1.02814665624231	9.86021115736957	7.59152331476417	9.71529073723083e-10	1.64748911001734e-07	12.1430873930638
KAZALD1	1.05408007878462	7.37013886395652	7.57672011744686	1.02300778443293e-09	1.71282581831574e-07	12.0930139564848
TPPP3	2.27780071457693	9.16871104630435	7.55708999446996	1.09552449072086e-09	1.8113128048456e-07	12.0265930396699
UCP2	1.23701247364615	10.3669352835652	7.52078176499905	1.24354181546481e-09	2.03065772754976e-07	11.9036812955372
GABARAPL1	-1.09047	10.3034669709565	-7.50916	1.29504366317223e-09	2.06719254143858e-07	11.8643225065166
PART1	1.64704	5.32971161915217	7.50868947172142	1.29717230618736e-09	2.06719254143858e-07	11.8627296197483
PRDX4	0.732666669819235	10.8118827897609	7.49331042247541	1.36874986098009e-09	2.13029679552166e-07	11.8106353996976
SSR4	0.812544524607695	11.2257186642174	7.49326190513531	1.36898183729751e-09	2.13029679552166e-07	11.8104710340637
ACOT13	0.687647356203851	8.86934719976087	7.48643684952191	1.4020111560089e-09	2.15632576285229e-07	11.7873480384876
DDX3X	-0.661353	10.1978683519565	-7.48231	1.42235150798512e-09	2.16246475817462e-07	11.7733777118627
FLRT2	1.70064540883077	8.36587011191304	7.40567681422326	1.85928559103813e-09	2.79463301280242e-07	11.5135507905002
BRD2	-0.775606	9.65161812876087	-7.40111	1.88923992061171e-09	2.80775016066642e-07	11.4980486648094
HFE	0.713682528207692	8.10239341091304	7.38248212695994	2.01642484165473e-09	2.96347237561857e-07	11.4348541046154
BAG3	-1.16459	9.66503774245652	-7.37584	2.06383448714854e-09	2.98061792669426e-07	11.4123124072416
SPRY1	-1.21116	9.10237878713044	-7.37455	2.07315981897537e-09	2.98061792669426e-07	11.4079395123423
NR4A1	-2.3464	7.26077313452174	-7.32229	2.48925598459223e-09	3.54036439873134e-07	11.2305201057443
SLCO4A1	-2.25375	7.32470034643478	-7.29681	2.72162146086182e-09	3.82966883647014e-07	11.1439538372925
CHD1	-1.06103	8.05380172945652	-7.27685	2.91873591518263e-09	4.06380210001271e-07	11.0761285971307
TMEM230	0.850664658680772	9.90072078980435	7.27047301547054	2.98463374354524e-09	4.10187102388923e-07	11.0544718555978
NR4A2	-2.28259	7.62117546023913	-7.26684	3.02281487240177e-09	4.10187102388923e-07	11.0421416885932
LDLR	-1.69748	6.1816842836087	-7.26531	3.03911212172938e-09	4.10187102388923e-07	11.0369260283422
PREPL	0.908594917742308	8.6328632191087	7.25589594990582	3.14103488031129e-09	4.1966129658462e-07	11.0049284702206
IL1R1	-1.13032	10.5867809905652	-7.24957	3.21147751347219e-09	4.24782130706966e-07	10.9834148468137
C1orf54	1.10696149325385	9.8031761753913	7.24006259171392	3.32024721521220e-09	4.34053665783333e-07	10.9511056285321
ARID5B	-0.957392	10.8063953970217	-7.23776	3.34720449912301e-09	4.34053665783333e-07	10.9432618518573
YBX3	-0.776101	11.1866832046304	-7.21853	3.58055582784295e-09	4.59805941115328e-07	10.8778902851239
INHBB	-1.65753	7.35473	-7.20543	3.74879791607292e-09	4.7678221188362e-07	10.8333499975969
BSCL2	1.82074771127693	7.3751195683913	7.1954675225907	3.88208607460141e-09	4.89031928654789e-07	10.799460205663
DAB2	0.800523242776924	11.5235337692609	7.19114042088593	3.94143895484096e-09	4.91824651468693e-07	10.7847419698234
BLNK	1.09036426527692	7.7688955583913	7.18208488756991	4.06861169837516e-09	5.02948849854283e-07	10.7539382331133
ZNF423	0.978012373484615	8.78646068430435	7.17770074283292	4.13165165402436e-09	5.06012559516483e-07	10.7390238680899
TM6SF1	1.02432617247307	8.82023	7.17481245120528	4.17371699276463e-09	5.0647481342475e-07	10.7291978564789
EPHA3	1.27206651670385	7.98131084758696	7.17186362768627	4.21710710255827e-09	5.07087960413984e-07	10.7191656132982
LST1	1.45173936268077	8.42666492197826	7.15667516543436	4.44786668131456e-09	5.30017410754484e-07	10.6674879279124
GTPBP4	-0.82726	7.90103642969565	-7.13624	4.7784755422406e-09	5.64329428546575e-07	10.5979409647253
MAT2A	-0.919961	10.0177187977826	-7.11276	5.18880961932142e-09	6.07366237475791e-07	10.518028917765
SLC2A14	-1.49877	8.3092187163913	-7.0821	5.77830559717312e-09	6.70435509945691e-07	10.4136504387231
SLC16A7	-1.41881	6.83581892423913	-7.07287	5.96859252770481e-09	6.82064995152197e-07	10.3822218168261
DDIT4	-1.97775	10.321758198913	-7.07225	5.98166927025439e-09	6.82064995152197e-07	10.3800989472792
ARL1	0.553945140203851	8.86976922302174	7.0623110792165	6.19405798875272e-09	7.00246196728481e-07	10.3462550104951
TCTA	0.717362455376929	8.82933083334783	7.05754618796388	6.29855325100452e-09	7.06025117381667e-07	10.3300274669426
CRISPLD2	-1.59872	10.0115992088696	-7.01932	7.20333564025471e-09	8.00659836249152e-07	10.1998317056963
NPAS2	-1.15096	5.76321	-7.01331	7.35709546756915e-09	8.1093584791281e-07	10.1793447804038
RNF14	0.574406127769233	8.19610413608696	6.99760211528541	7.77441162453427e-09	8.49852417832354e-07	10.1258288623948
NFKB2	-1.44691	6.39329955647826	-6.98301	8.18341181395327e-09	8.8089504538816e-07	10.0760973633944
RTN1	1.35693016822308	7.39222064356522	6.98272274528533	8.19158468154106e-09	8.8089504538816e-07	10.0751291342023
BTG2	-1.17945	9.69906781745652	-6.97583	8.39225731125099e-09	8.95196673031588e-07	10.0516539918039
DDX5	-0.513145	11.7699075127391	-6.97352	8.46061435023405e-09	8.95268368084366e-07	10.0437854427089
EFEMP2	0.772129529723081	9.77980438573913	6.96236942574185	8.79879758201402e-09	9.23664250930948e-07	10.0057697462454
FAM114A1	0.655384940219234	10.6420492817609	6.95572424715523	9.0066555644741e-09	9.3264620547401e-07	9.98312265529652
DUSP2	-2.24973	4.91262602456522	-6.95513	9.02538098591316e-09	9.3264620547401e-07	9.98110816561591
IRAK3	-1.31827	6.12784960643478	-6.94715	9.28228235967407e-09	9.51757742414023e-07	9.95388498059525
PSMB10	0.833217586396154	8.47144250302174	6.94340617793823	9.40505831258625e-09	9.56928510004449e-07	9.9411397594723
RPGR	-1.19902	6.43214597819565	-6.9306	9.83787143510713e-09	9.92906005273704e-07	9.89750069323866
PRSS23	1.04447432019231	10.2957301330435	6.92855911078523	9.90879206895962e-09	9.92906005273704e-07	9.89053360094114
PTN	1.43947965250385	8.68293324767391	6.91477838154461	1.04005024176806e-08	1.03434169532828e-06	9.84355849024314
TRIL	1.28784567239231	7.64808426665217	6.90905774735412	1.06117313378388e-08	1.0452921497786e-06	9.82405729761952
ZNF331	-1.03295	8.47369047541304	-6.90754	1.06686656248666e-08	1.0452921497786e-06	9.81886739240227
UQCR10	0.669176349911538	11.0999141893696	6.89700277655514	1.10710232030637e-08	1.07673841108032e-06	9.7829610874387
ADM	-1.80547	10.0578649158261	-6.8899	1.13510699214397e-08	1.09591680183126e-06	9.75873204652543
RND1	-1.70599	5.63534886136957	-6.88491	1.15515975590775e-08	1.10719551386898e-06	9.7417474008775
HNMT	1.03469130847693	9.29343047178261	6.85064938986822	1.30303281031657e-08	1.23994352388901e-06	9.62491914087629
TREM2	2.43427876847308	8.47802298867391	6.84754202995049	1.31734616002228e-08	1.24036195805463e-06	9.61432356747707
RNASET2	0.998667856400003	10.6951227791739	6.84649003190184	1.32222753523628e-08	1.24036195805463e-06	9.61073640509103
KLF2	-1.00623	10.9301906741522	-6.81839	1.45954284781698e-08	1.35953332732924e-06	9.51490961066354
HPGDS	1.13720674126539	8.84107104102174	6.81219269982394	1.49168941475152e-08	1.37976055167261e-06	9.49378069358563
SCP2	0.626541070700002	10.0750909138261	6.80400780075588	1.53524550834419e-08	1.41018696797699e-06	9.46586801747999
HDHD1	0.63457032872308	8.06269	6.79951761199558	1.55967857800012e-08	1.4227495552557e-06	9.45055503269157
STC1	-1.34933	7.0207662898913	-6.78282	1.65398622830102e-08	1.49844355080395e-06	9.39361877241254
AF007147	-1.72541	5.87405812397826	-6.77204	1.71789231801666e-08	1.54561040161959e-06	9.35685385161613
INSR	-1.00655	7.77438	-6.76714	1.74777193870908e-08	1.54561040161959e-06	9.34013113623766
LOC732360	-1.26505	6.8560413511087	-6.76682	1.74971834074793e-08	1.54561040161959e-06	9.33905173671713
FAM172A	0.755237667584619	8.24995664208696	6.76625467962111	1.75321982071035e-08	1.54561040161959e-06	9.33711297141482
RGS2	-1.53943	10.2433803791739	-6.76314	1.77254964326092e-08	1.54561040161959e-06	9.32647929850145
MRC2	1.11852542648077	10.724545021413	6.76202063445138	1.77952151822387e-08	1.54561040161959e-06	9.32267239024924
CSF1R	1.14231844319616	10.3704470161522	6.76069359845645	1.78784600777045e-08	1.54561040161959e-06	9.31814639758166
ANKMY2	0.954114919115385	9.23636230608696	6.75819715101284	1.8036119721429e-08	1.54911529581391e-06	9.30963198157337
NAT1	0.612694294492311	7.68864	6.75085534821428	1.85078900054121e-08	1.56511771558787e-06	9.28459175218447
DUSP1	-1.34963	12.0949567357826	-6.74965	1.85868073266722e-08	1.56511771558787e-06	9.28046547188531
TRIM68	0.655385860376925	7.71918	6.74922803538862	1.86141187773524e-08	1.56511771558787e-06	9.2790415432077
GATM	0.947638399146151	8.28484323856522	6.74788794536267	1.87020559989732e-08	1.56511771558787e-06	9.27447094436474
CDV3	-0.575608	9.55409707747826	-6.74619	1.88140709744063e-08	1.56511771558787e-06	9.26867992174323
PLXNC1	1.62359920811154	7.66093737428261	6.74310579461423	1.90192651042512e-08	1.57229887208707e-06	9.25816056540937
NID2	1.66148385383846	9.74809793226087	6.74051305129022	1.9193491704915e-08	1.57684667565783e-06	9.2493175128855
MXRA5	2.16065	10.2728190094565	6.73454431390936	1.96006720439012e-08	1.60035857484371e-06	9.22895988582274
PRUNE2	0.872002231980767	9.28643461902174	6.69428017914926	2.25826762230651e-08	1.83252183069007e-06	9.09162841472972
RORA	-0.940708	6.51147	-6.6814	2.362930404343e-08	1.90576100355151e-06	9.04769709242268
SOCS6	0.853849476034617	6.67533784276087	6.67799656742135	2.39138841166731e-08	1.90874190149418e-06	9.03608852298996
GLB1	0.819191194411541	9.53433780393478	6.67750964795049	2.39548768162118e-08	1.90874190149418e-06	9.03442774887583
GLT8D1	0.693278001634617	9.22173567228261	6.65845054225159	2.56158650522965e-08	2.02346834612834e-06	8.96942170582777
PTGS2	-2.54125	6.24386	-6.65751	2.57006639562683e-08	2.02346834612834e-06	8.96621708274368
RPA3	1.00065776817308	8.08182499206522	6.64373776444667	2.69764521865308e-08	2.11134634953399e-06	8.91924061898347
SLC18A2	1.80059621688462	6.01791	6.63803837358416	2.75227280384019e-08	2.14143013978789e-06	8.89980184331113
NEDD9	-1.12439	7.55711884717391	-6.63521	2.77974611676335e-08	2.15015800505432e-06	8.89017108673622
MKNK2	-0.975616	10.2725343676087	-6.61677	2.96612243644932e-08	2.2809826434253e-06	8.82724806214041
CXCL3	-3.16106	5.5383	-6.60861	3.05240888350374e-08	2.33376949723145e-06	8.79944486880327
SSPN	1.06496717404231	8.78994140158696	6.60572760441888	3.0835493805433e-08	2.34402917565783e-06	8.78960349347462
CFI	0.924558848776922	10.780990224913	6.60183419267356	3.12606955794604e-08	2.3627726881687e-06	8.77632516561397
LRCH1	-1.71975	4.31268465034783	-6.59696	3.1801567416241e-08	2.38999620576489e-06	8.75969338429083
HGF	0.825632407742307	6.11069151063043	6.57957978926703	3.38060981685961e-08	2.52628960720915e-06	8.70042973102574
PCCB	0.604189153223079	7.86698218073913	6.57707259503582	3.41055504207564e-08	2.53434896300756e-06	8.69187958050719
PEX2	0.712526447680771	8.71007198154348	6.57503031517741	3.43514332746846e-08	2.53835982080588e-06	8.68491494713499
EIF4A1	-0.562912	12.2272605398043	-6.56603	3.5455756409351e-08	2.60540716681381e-06	8.65423787375972
TAF15	-0.743485	7.77412627067391	-6.55709	3.65892693291168e-08	2.6738467702554e-06	8.62372851865395
SRSF4	-0.682462	9.70804544995652	-6.54191	3.85950136392388e-08	2.80492442530885e-06	8.5719896730658
EDNRB	-1.11107	7.96473784554348	-6.53801	3.91293223625894e-08	2.81296055468841e-06	8.55866061162136
QDPR	0.742294902588466	9.11002571736956	6.53799409976057	3.91309247798191e-08	2.81296055468841e-06	8.55862091164218
HCFC1R1	0.938219411457696	8.51190245406522	6.52919849186646	4.03603993559602e-08	2.86779120988121e-06	8.52863020281405
KLF5	-0.711727	6.35568641743478	-6.52858	4.04487918318084e-08	2.86779120988121e-06	8.52650938627546
PLBD1	0.967077964453846	10.4626922159565	6.52790727081658	4.05441110038396e-08	2.86779120988121e-06	8.52422756644016
CLK1	-0.894201	8.65007061841304	-6.52428	4.10650259131458e-08	2.88918669017649e-06	8.51185157597951
FOSB	-4.14318	8.64579640969565	-6.51799	4.19830614693219e-08	2.93495819587214e-06	8.49041825487518
FZD1	0.822578295219234	8.32176236871739	6.51679975770729	4.21593753092694e-08	2.93495819587214e-06	8.48635559265247
LRRC17	1.82020088439231	8.53721139882609	6.51480384061068	4.24563664421138e-08	2.94015894727665e-06	8.47955053966801
AGA	0.771829037673082	7.52195277945652	6.49927811190037	4.48391131143971e-08	3.08899452689651e-06	8.42661785625003
HAS1	-1.84712	9.61913214341304	-6.48188	4.76678710214892e-08	3.2668545595919e-06	8.36731546554667
CLEC3B	1.14125261048462	11.9930710732174	6.47415038268265	4.89818525813632e-08	3.33294811941254e-06	8.3409570252643
VKORC1	0.87094746361154	11.1524004081957	6.47325557579484	4.9136227662013e-08	3.33294811941254e-06	8.33790682118712
JUNB	-1.48962	10.5372941381522	-6.46353	5.08454896283004e-08	3.42754801200252e-06	8.30476
ATF4	-0.591343	11.583508985413	-6.46099	5.1302640961033e-08	3.42754801200252e-06	8.29608516637606
C1QTNF3	1.60811293801154	8.28999681019565	6.46095513243936	5.13082714429954e-08	3.42754801200252e-06	8.29597879110248
GPR183	-1.36998	7.77971814693478	-6.45638	5.21406233649446e-08	3.46564836808101e-06	8.28038049990487
DNAJC10	0.86108504041539	7.80732421943478	6.45169561828614	5.30063887117375e-08	3.50557751745076e-06	8.26441820754036
FCGRT	0.653862906353849	11.0204	6.43945720914569	5.53372468997383e-08	3.64152121762606e-06	8.22270691680027
LINC00312	-1.09533	8.23833	-6.43258	5.66922253061568e-08	3.71221813923038e-06	8.19925997217258
TXNL4A	0.541153140246154	9.60573916982609	6.43087715730983	5.70321348550655e-08	3.71607905284705e-06	8.19346605889634
NREP	1.48958765201154	9.32818579823913	6.42175477444463	5.88910554535752e-08	3.81839211021784e-06	8.16237873904483
CCDC59	-0.876168	7.86610125273913	-6.40047	6.34668361433022e-08	4.09500410569492e-06	8.08985566579532
STK24	-0.541487	10.5559860741522	-6.38856	6.61798073324824e-08	4.24932190090652e-06	8.04928885789362
PRPF3	-0.772431	7.32922791986956	-6.38092	6.79827125632803e-08	4.34399680712323e-06	8.02324044806643
BRD4	-1.07108	9.16168617758696	-6.37951	6.83196582564565e-08	4.3445390372988e-06	8.01844900848152
MEST	1.88945998791538	9.55834239704348	6.36751193101548	7.12630467301981e-08	4.51003023492981e-06	7.9775717381744
SLC29A3	1.01896	8.10115708893478	6.35892837389373	7.34458169258229e-08	4.62603724037076e-06	7.94833450135492
LOC101060275	-1.30254	8.96869157417391	-6.35274	7.50617471350758e-08	4.67886867213217e-06	7.92724464355472
ATP6V0D1	0.597965363542311	10.6917547470217	6.3522182611674	7.51985543648288e-08	4.67886867213217e-06	7.92548005389551
EML1	0.888810986607695	9.18500805291304	6.35166164209609	7.5345809871033e-08	4.67886867213217e-06	7.92358428494087
LOC101060373	0.560326047011539	10.7028530530217	6.34762236437897	7.642307372823e-08	4.71826503953537e-06	7.90982732908885
SRSF7	-0.820916	10.0479149661522	-6.3462	7.68048630030034e-08	4.71826503953537e-06	7.90499830513724
ATP6V0E2	0.977245044400001	7.97414390526087	6.34529637454952	7.70503703439661e-08	4.71826503953537e-06	7.90190570349874
NDUFS3	0.586370806415388	9.96963039573913	6.3387514413596	7.88431889456651e-08	4.78375623937758e-06	7.87961649804188
IRS2	-1.21118	9.32252355563043	-6.32953	8.14413473186749e-08	4.90965672434567e-06	7.84819908152156
PTMA	-0.539335	11.7752696373913	-6.32876	8.16605790697851e-08	4.90965672434567e-06	7.84559414335831
CYAT1	3.36156327043846	9.61326809852174	6.3251875767085	8.26923217951117e-08	4.9491915854477e-06	7.83342807989884
GPAA1	0.550522550938465	9.59367623569565	6.3218972236012	8.36539782527776e-08	4.96184381322641e-06	7.82222446779654
HSPA1A	-0.948087	11.3294928252609	-6.31329	8.622193390345e-08	5.09132821312916e-06	7.79292711428027
SIN3B	-0.563256	7.52007067513043	-6.30999	8.72281235783877e-08	5.12785062476148e-06	7.78168512967703
KDM7A	-0.913167	8.80462786865217	-6.30068	9.01299525321548e-08	5.25540343059005e-06	7.74997595502723
FUCA1	1.12430691048077	10.9416639277174	6.29987722306939	9.03833377978547e-08	5.25540343059005e-06	7.74725581125795
DOCK10	1.53771228640769	6.25318	6.29922762854479	9.05898527386809e-08	5.25540343059005e-06	7.74504446899508
C1GALT1C1	0.769311580299998	9.14745650421739	6.29502622429589	9.19369547279251e-08	5.31026244622823e-06	7.73074244911927
ATP6V1G2-DDX39B	-0.579246	10.5988706330435	-6.28643	9.475722131799e-08	5.44936420162197e-06	7.70146720809404
MAP3K8	-1.32333	6.80689967491304	-6.276	9.82909702587784e-08	5.60228494471142e-06	7.66599280743947
FCER1A	1.68239108702693	7.28394403241304	6.27389622458669	9.90210296274012e-08	5.60228494471142e-06	7.6588231955274
DUSP8	-1.18501	6.38554360523913	-6.27291	9.9363164688714e-08	5.60228494471142e-06	7.65548141408601
TMED3	0.557219977642308	9.19370167719565	6.27275579737999	9.94184977838382e-08	5.60228494471142e-06	7.65494203381572
MGST3	0.530031471234619	11.2969576946304	6.27242508709799	9.95340562491256e-08	5.60228494471142e-06	7.65381655222443
ZDHHC4	0.688807066503847	8.0648082878913	6.2665916740665	1.0159456834271e-07	5.69403116724163e-06	7.63396480245044
CYBA	0.987725758000007	10.3192184332609	6.26217877408634	1.03181543803585e-07	5.758575020633e-06	7.61894806448593
SMCO4	0.727875654946157	9.10462329778261	6.25906330405086	1.04316805152022e-07	5.79747219220921e-06	7.60834681987305
PYCARD	0.837374654615388	8.51982146282609	6.25382760319923	1.0625280357272e-07	5.88035913329022e-06	7.59053174518398
ARMCX2	0.807054940034618	9.07198475819565	6.2433500129617	1.10235380073234e-07	6.07534738428612e-06	7.55488374777159
CASP1	0.763674736353847	8.97024461708696	6.23574893682509	1.13217453488893e-07	6.21380604687794e-06	7.52902526976304
IGHG1	2.91897016709231	9.48115277873913	6.23440021046462	1.13754932992007e-07	6.21750619291435e-06	7.52443721425213
CRIP1	1.41376106256539	10.7286777467609	6.23259053277459	1.14480106226957e-07	6.22601767836594e-06	7.51828122514767
ITFG1	0.712927374134617	9.81628186684783	6.23166672784344	1.14852068762477e-07	6.22601767836594e-06	7.51513876513989
RTP4	1.52795837218461	6.44545416834783	6.22852184636213	1.16127389784726e-07	6.26945708033702e-06	7.50444124510156
AKAP13	-0.786772	9.27929466986956	-6.22659	1.16917835668719e-07	6.28647240809e-06	7.49786977041181
COL14A1	1.10026503329231	9.68942100626087	6.22408775951757	1.17949544583551e-07	6.31626974172726e-06	7.48935910282765
PDGFC	0.83010584349231	10.5945739085652	6.21514404372648	1.21712119122581e-07	6.49147661142893e-06	7.45894037213245
PHC2	-0.793701	9.80791422276087	-6.21071	1.23619891645559e-07	6.56674822006351e-06	7.44387460779276
ZCCHC2	-0.635185	8.09652601234783	-6.20603	1.25669141057205e-07	6.62497994606262e-06	7.42794865515143
SCARA3	0.986126579530771	9.06516161747826	6.20592044746023	1.25717847316982e-07	6.62497994606262e-06	7.42757329965064
ZMPSTE24	0.503012937880769	10.6552178018913	6.20452526999658	1.26335102829926e-07	6.63108890925173e-06	7.4228289810316
IFRD1	-1.09352	7.65766615815217	-6.20123	1.27806885193161e-07	6.6818247843871e-06	7.41160960592815
GRB10	-0.745566	8.73791096117391	-6.19847	1.29050793689355e-07	6.7103205496273e-06	7.4022276833412
GPR56	-1.10055	6.97590150482609	-6.19777	1.2936657897898e-07	6.7103205496273e-06	7.39986034329295
WRB	0.841807024892304	8.9294906283913	6.19449020412611	1.30864770245757e-07	6.76151685953371e-06	7.38870713023427
ANKH	1.63911811036539	8.29398760163043	6.19085214850293	1.325466258947e-07	6.82176739575565e-06	7.37633789294769
EMP1	-0.90111	10.1760333141087	-6.18266	1.36412885785919e-07	6.99353969104789e-06	7.34848894192147
IGLC1	3.5543422301077	9.35775724030435	6.17795907333656	1.38682449796509e-07	7.08244310215606e-06	7.33250679966147
CXCL8	-2.99976	7.55130959726087	-6.17676	1.39268917140892e-07	7.08503833470225e-06	7.32841949026552
PNMAL1	1.30179258115385	7.06994686173913	6.17552056777781	1.39874390847878e-07	7.08857688791145e-06	7.32421775286114
PIGA	-1.3262	6.6569981858913	-6.17195	1.41636997345973e-07	7.13117608631752e-06	7.31208883951715
SRRM2	-1.36547	8.42314564371739	-6.17164	1.41793249467113e-07	7.13117608631752e-06	7.31102093140317
PLK3	-1.19815	7.08086	-6.16006	1.47672079242874e-07	7.3987067884299e-06	7.27167499951791
TNS3	0.797437473246161	10.3204095489565	6.15696033332688	1.49287710245726e-07	7.45142846573665e-06	7.26113636731307
TGIF1	-0.713605	8.57380682104348	-6.15266	1.51555105115529e-07	7.53616306527484e-06	7.24653727304055
RND3	-0.910859	10.6130404710652	-6.15104	1.52422081627744e-07	7.5508871673789e-06	7.24101276680246
PPIC	0.717804440150005	10.4074460729783	6.14919803319419	1.53409457142994e-07	7.57144361802379e-06	7.23475923932417
SLC3A2	-0.559205	8.74617137521739	-6.14259	1.5700930347951e-07	7.72030504506868e-06	7.21229597488368
CD2	1.08385721181154	7.43744223245652	6.13449751967854	1.61528713486991e-07	7.86140057858267e-06	7.18481346585547
ESF1	-0.82032	7.45469636645652	-6.13426	1.61661824856316e-07	7.86140057858267e-06	7.18401573342982
SCAF4	-1.30957	6.21892	-6.11925	1.70401655087064e-07	8.25605381625128e-06	7.1330272957916
LY86	1.14224065943462	9.56732407671739	6.11761746991746	1.71381275727386e-07	8.2732121680516e-06	7.12747610763931
OGN	2.0744570195577	8.40215086271739	6.11068619877498	1.75598332933923e-07	8.44596054442544e-06	7.10393658066586
ZNF529	0.875045361861541	5.47957012330435	6.10907035030997	1.76596202207913e-07	8.46318103842051e-06	7.09844930724436
SDC2	0.612304819480771	10.4892	6.10313008644939	1.80313435416188e-07	8.61012927888056e-06	7.07827791182329
VOPP1	0.650279221442313	10.212872161413	6.09891165620654	1.83000445126082e-07	8.70700319310317e-06	7.06395450994445
AKR1A1	0.676284351042307	10.5016981183261	6.09575960362799	1.85034216451252e-07	8.77221355197386e-06	7.05325255247022
APOD	-2.63363	10.3971284652826	-6.09145	1.87851846424419e-07	8.87398704519924e-06	7.03861879781415
SULF1	0.879431949030769	9.70616358226087	6.08657698336721	1.91088309418464e-07	8.97344961556593e-06	7.02207850410607
LRRC15	2.11102746923846	8.67777819643478	6.08624001127584	1.91314190034747e-07	8.97344961556593e-06	7.02093460712154
MIR1304	-0.741254	9.03281148869565	-6.08416	1.92715519821387e-07	9.00723738755293e-06	7.01386810963077
ISLR	1.17884923948846	10.9109431089348	6.07795840336947	1.96949939972208e-07	9.14055037197333e-06	6.99282356863929
LDLRAD4	0.563386670934619	7.5466665788913	6.07585344880935	1.98408562421785e-07	9.17604914389145e-06	6.98567913781351
GAL3ST4	1.16058786101539	8.91773314178261	6.07024418925691	2.02348248050351e-07	9.32564556432751e-06	6.96664196469567
GOLM1	1.37486203531539	9.59240354730435	6.06740440686237	2.04372397616715e-07	9.38622813637602e-06	6.95700475889854
LIPC	1.64059699927692	5.01086827491304	6.05680256975037	2.12109043507699e-07	9.70599099877197e-06	6.92103002878623
HLA-DQA1	1.79915657468462	10.1488210113913	6.05587131489417	2.12802403390328e-07	9.70599099877197e-06	6.91787035685415
CBR3	1.07569799880385	9.01180572906522	6.04763521907746	2.19033651626469e-07	9.95586979403199e-06	6.88992817808251
ZFP36L2	-0.763273	11.233596832413	-6.03789	2.26639397009611e-07	1.02308426747752e-05	6.85688156078881
NDUFA8	0.588572911357687	9.17673	6.03693219396218	2.27403624887269e-07	1.02308426747752e-05	6.85362261603545
PARD3	-0.758337	7.25728842667391	-6.03443	2.29409900601558e-07	1.02861178144298e-05	6.8451190256193
MT1M	-1.70373	10.0697428645435	-6.03132	2.31919807072315e-07	1.03635246221132e-05	6.83458501685149
ARRB1	0.974187269530773	8.53559748682609	6.02663614958812	2.35755758449281e-07	1.04874209296776e-05	6.81870412045378
SPSB1	-0.926074	7.67152748458696	-6.026	2.36278176233759e-07	1.04874209296776e-05	6.81656134147291
LAIR1	0.923405653969231	9.62645692665217	6.02205128226512	2.39572638461532e-07	1.05634066822406e-05	6.80315688150969
CPQ	0.768411444276927	9.48840675578261	6.0220337403781	2.39587359542768e-07	1.05634066822406e-05	6.80309739965181
WDR43	-0.799608	7.30761230652174	-6.01933	2.41868857499749e-07	1.06285693626218e-05	6.79392274684134
DPYSL3	1.01883584996154	9.97945671978261	6.00277583596465	2.56304133047122e-07	1.11854348350604e-05	6.73780845990026
FAP	1.81333063017308	9.33440344510869	6.00244913551067	2.56597520765398e-07	1.11854348350604e-05	6.73670106995981
FASN	-1.2482	6.72214764347826	-6.00191	2.57078112184045e-07	1.11854348350604e-05	6.73488981687405
PARL	0.608257569073082	9.72838893928261	5.99418571539836	2.64130564190109e-07	1.14546064673527e-05	6.70869351859528
FOXO3	-1.15344	9.31148649715217	-5.97411	2.83363318296093e-07	1.22086208830698e-05	6.64066329418378
CETN2	0.630073144492311	8.96295568226087	5.96751473878606	2.89978860463151e-07	1.24530856732016e-05	6.61832713452213
ASF1A	0.810504003719233	7.71904349567391	5.9658250447376	2.91698766672437e-07	1.24864064296968e-05	6.61260373519907
IGK	2.65830446408846	10.1755443269348	5.95070041644924	3.07553147584829e-07	1.31225983325953e-05	6.5613817215028
FAM162A	0.536331838103848	9.95897198545652	5.94224803533665	3.1678394059976e-07	1.34729941553474e-05	6.53276329191201
EBF2	-0.9288	6.7974510013913	-5.93168	3.28719247547198e-07	1.38470365837796e-05	6.49697329239329
TTLL1	1.29235887090769	6.48106292104348	5.93022168153116	3.30395011144343e-07	1.38734438489086e-05	6.49205
DHRS1	0.729055321019228	8.44490718141304	5.92912691650869	3.31662563212982e-07	1.38825972266396e-05	6.48834728953846
DCTN3	0.505427426311538	9.99671269854348	5.92441360209476	3.37175277547958e-07	1.40688245934601e-05	6.47239537623406
PLA2G15	0.956268470711541	7.64828603815217	5.9198157861139	3.42640739604234e-07	1.42519152916516e-05	6.45683591591619
TRAC	0.921221683861542	7.92913147156522	5.90806999089563	3.57006612734708e-07	1.48029042841441e-05	6.41709404318614
PPRC1	-0.93401	7.52123344956522	-5.9043	3.61747532008979e-07	1.49526081433837e-05	6.40432940867785
FBXW12	-1.44259	7.85096464254348	-5.8974	3.70581420104682e-07	1.52700325349677e-05	6.3809853403295
JMJD4	0.937417595946155	6.64500167604348	5.89525969849202	3.73358334721188e-07	1.52961225296628e-05	6.37376216792793
AGFG1	-0.686393	8.6062782518913	-5.89513	3.73527449692378e-07	1.52961225296628e-05	6.37332401379232
THBS4	1.07263611266155	12.5545017662174	5.88771415109374	3.83336341801096e-07	1.56281527753415e-05	6.34824454263924
PPP1CB	-0.512978	8.73950037263043	-5.88722	3.83998612836319e-07	1.56281527753415e-05	6.34657447088693
PFKFB3	-1.35744	8.8430309441087	-5.88533	3.86541986289986e-07	1.56834075234897e-05	6.34018745295383
STOM	-0.520936	10.9575610659565	-5.88376	3.88663946709921e-07	1.57094300942181e-05	6.33489081977508
TRMT5	0.539823569300003	11.2983658953043	5.88310697079339	3.89558711038295e-07	1.57094300942181e-05	6.33266606854022
MARCKS	0.874596665103844	9.43540557654348	5.88112642333898	3.92264383106861e-07	1.57704589524451e-05	6.32596965413618
C19orf10	0.562989580980775	9.98590252554348	5.87099713218729	4.06397272609688e-07	1.62891415903283e-05	6.29172635202968
LIMCH1	0.754826391930772	8.56670245143478	5.86467271891401	4.15477057355701e-07	1.66027644641808e-05	6.27034998468857
AIF1	1.16030702955769	10.2633775901087	5.86315111862996	4.1769151731486e-07	1.66315679237645e-05	6.26520748398831
GDE1	0.645426089526927	9.20073832415217	5.86245218385123	4.18712642217703e-07	1.66315679237645e-05	6.26284537954576
NGFRAP1	0.910615089326928	11.7303424140217	5.85622420935109	4.27921871029247e-07	1.69464748146822e-05	6.24179917566952
NDUFA4L2	1.26595235622692	9.23197100515217	5.85187043772396	4.34479096105844e-07	1.71547910572895e-05	6.22708831532196
AHCTF1	-0.629205	6.82597147528261	-5.84613	4.43283784637882e-07	1.74503411291823e-05	6.20768123863502
ATRAID	0.530296582596154	10.9514675772826	5.84470989481897	4.45481608087607e-07	1.74848226414682e-05	6.20289705162219
ARPC1B	0.663788923615385	10.9528517497826	5.84099589006971	4.51297025341847e-07	1.76606679118243e-05	6.19035125761325
AKR7A2	0.674993791480771	9.02343940271739	5.83863791920553	4.55028267985787e-07	1.77541560491092e-05	6.18238669079041
ETS2	-0.911124	8.87767844117391	-5.83603	4.59198327345652e-07	1.78641655170616e-05	6.17356246348119
ITGB2	0.90067259894616	10.0917407966957	5.82884256523026	4.70859600170785e-07	1.82641053708474e-05	6.1493056325772
ENTPD4	-0.719436	8.2876315296087	-5.82716	4.73627083862109e-07	1.83078513162877e-05	6.14363728091601
RCN3	0.891775557400001	9.23372137678261	5.82564824602008	4.76139778695318e-07	1.83078513162877e-05	6.13851943988511
PRKACB	0.618167884538465	9.35157391608696	5.81991298778322	4.85768268293134e-07	1.8623932999169e-05	6.11915545569183
ENC1	1.01515429988846	7.39774193180435	5.81519745939078	4.9382963423809e-07	1.88782791100208e-05	6.10323646841523
MIR7110	0.693096806611544	9.85893389580435	5.80695441293262	5.08242137427008e-07	1.93732528868791e-05	6.0754135970344
HYPK	0.604451472596153	11.5777538357609	5.79623699768183	5.27607878056862e-07	2.004381249082e-05	6.03924768320373
TDO2	1.24319681899615	6.71792927276087	5.79546131954191	5.29037615718787e-07	2.004381249082e-05	6.0366305439356
TMEM106C	1.38078184982308	7.69217744721739	5.7947350048243	5.30379857245557e-07	2.004381249082e-05	6.03418000446199
DPT	1.35938132797308	10.7150092819348	5.7877962305057	5.43374683170078e-07	2.04764015221955e-05	6.01077134887133
PGF	-0.969707	8.5070908456087	-5.7863	5.4621230582062e-07	2.05248584349129e-05	6.0057343184366
DYRK3	-1.07673	6.57438007697826	-5.78241	5.53681475360828e-07	2.07465860470189e-05	5.99260012640216
COMT	0.646345367176922	10.0849884682174	5.77532806501766	5.67525027752733e-07	2.12052359945915e-05	5.96871940870223
MSH2	0.551836294180769	6.89620353567391	5.77415075217293	5.69859826713665e-07	2.12324955716666e-05	5.96474934801464
CAPG	1.39835674448462	9.71094308213043	5.77116244537558	5.75829068596542e-07	2.13946378941755e-05	5.95467292493766
COQ9	0.502201567750003	8.63648181728261	5.76839372814007	5.81415112464593e-07	2.15416742088772e-05	5.94533766375351
LIPA	0.913417626646156	11.3199716503043	5.76694946733706	5.84350328551999e-07	2.158994915016e-05	5.94046833589697
TSPAN4	0.677371183692308	9.6678508823913	5.76270843832978	5.93054882218589e-07	2.18058205132085e-05	5.92617079054712
SLC39A14	-1.27209	11.1772493421522	-5.7625	5.93490238508738e-07	2.18058205132085e-05	5.92546123115438
KIAA0930	0.51105295881923	9.42388589715217	5.75404332980759	6.11242266069793e-07	2.23958489011223e-05	5.89696368528101
UXS1	0.518444526126926	8.51089579954348	5.7504214643664	6.19007531604208e-07	2.26175714666681e-05	5.88475766169584
TPD52L1	0.933911935838463	10.6604809337826	5.74963178467174	6.20713573932147e-07	2.26175714666681e-05	5.88209652830288
ADCY7	0.814218783584614	8.13521537360869	5.74595170565492	6.28725922147128e-07	2.28465872863738e-05	5.86969582948613
VWA5A	0.732837683834623	9.39082525545652	5.74397041389046	6.33082102006786e-07	2.29418546938185e-05	5.86302002526631
CYB5R1	0.570096666338461	9.97408114073913	5.73550302201188	6.5203942128344e-07	2.34635500370379e-05	5.83449395485519
SEL1L3	1.00107926961923	8.22884962941304	5.73498177832369	6.53224669621735e-07	2.34635500370379e-05	5.8327381398291
HIPK2	-0.574829	7.00457451873913	-5.73439	6.54573974723444e-07	2.34635500370379e-05	5.8307431721537
MAGED2	0.604848349019226	8.95537803771739	5.73106756567051	6.6219379116439e-07	2.36725331776524e-05	5.81955389044963
NELL1	2.14174599289231	5.39849436773913	5.72118570391698	6.85385333914208e-07	2.43698704615141e-05	5.78627526332898
HES1	-0.993434	8.08218716630435	-5.71914	6.90279348774142e-07	2.4478082965779e-05	5.77939685148081
SEPW1	0.640878158315383	10.334373782087	5.70692789440058	7.20275389231086e-07	2.54734828164695e-05	5.73827649812909
JMJD6	-0.685822	7.31890914643478	-5.70404	7.27548577533842e-07	2.56620934267737e-05	5.72856440666756
SDC4	-1.05116	9.4939914411087	-5.70215	7.32344890166173e-07	2.57625687825212e-05	5.72221281730392
NTAN1	0.678104519869235	8.87729107365217	5.70043344515709	7.36747203143604e-07	2.58486876816458e-05	5.71641955020212
PELI1	-0.961046	8.7933868036087	-5.69119	7.60837628187271e-07	2.662327859268e-05	5.68531899645565
KCNMA1	1.04631703653078	8.70855499356522	5.68958648086539	7.65096525549596e-07	2.66747835880633e-05	5.67992354872912
LRPAP1	0.704589163426926	9.32155905854348	5.68911879677492	7.66342917023062e-07	2.66747835880633e-05	5.67835022789177
SLC6A8	-0.907775	6.92792217830435	-5.68461	7.78476057995564e-07	2.70259916512003e-05	5.66316709840259
DOCK2	1.05099899898846	8.10113778502174	5.67999318601842	7.91070454467828e-07	2.73198143635665e-05	5.64765543124838
DYNLRB1	0.532533117092303	10.6878607598261	5.67530652025504	8.04076137444242e-07	2.76966538280599e-05	5.63189467005317
HSPD1	-0.611983	11.187845268913	-5.67295	8.10706139830238e-07	2.78524937961937e-05	5.62395817411757
TP53TG1	0.502068252303846	7.89415148667391	5.67183341417218	8.13850901141837e-07	2.78880981072619e-05	5.62021641535148
ITGA5	-0.867064	9.07494607271739	-5.66962	8.20137883812623e-07	2.80309141839524e-05	5.61278
NASP	-0.509535	8.37362081532609	-5.66366	8.37315156197496e-07	2.85442463170729e-05	5.59274653930933
BZW1	-0.821122	10.8041169944565	-5.66234	8.41173293859599e-07	2.86020543904394e-05	5.58830370405999
DDX21	-1.12419	10.2679899418696	-5.65405	8.65767440892372e-07	2.92130253588862e-05	5.56045327468797
PRRC2C	-0.627221	9.25414147532609	-5.6533	8.68041515311469e-07	2.92152293206738e-05	5.55791825533799
UAP1	-0.912615	11.3639443809348	-5.64661	8.88464425772278e-07	2.98266978672333e-05	5.53544550903837
PHACTR1	-1.37431	4.94102187665217	-5.64495	8.93603281290783e-07	2.99232673459068e-05	5.52987234508508
RP11-769O8.3	-1.47225	4.84909921726087	-5.64311	8.9935747462931e-07	3.00399023154593e-05	5.52366980918894
VPS41	0.506290990811539	8.73123901071739	5.63867761430184	9.13310559296105e-07	3.04291152841551e-05	5.50879309633043
ABHD14A-ACY1	0.605249875392307	7.72486138295652	5.63655778430343	9.20065019909972e-07	3.05771357244955e-05	5.50167310262332
ARHGAP25	0.808327642819232	7.57344031454348	5.63579931741162	9.22493763878269e-07	3.05810150747315e-05	5.49912571222316
CECR1	1.39571547689616	10.1897820928043	5.63468085896708	9.2608687923867e-07	3.06233778792247e-05	5.49536936379969
DNAJB1	-0.831363	9.76228265686957	-5.63296	9.31652339642169e-07	3.06541430259875e-05	5.48957978852414
LDLRAP1	0.598798576361541	8.08491869134783	5.63187122972625	9.35174375107203e-07	3.06936760782704e-05	5.48593379558663
CHRNB1	0.903712450780771	6.86558341236957	5.63008235327854	9.41006394904216e-07	3.0808642538114e-05	5.47992665570525
GAS2L1	0.748059859180771	8.14402085719565	5.62820585641504	9.47162865903096e-07	3.09336375982722e-05	5.47362564882874
DDX60	0.964698241707697	7.75452261917391	5.62488341771279	9.58161434151211e-07	3.12157667229509e-05	5.46247030086442
CEBPA	1.30144127628077	9.18173782106522	5.61339076460744	9.97193232198381e-07	3.24075549933366e-05	5.42389198317027
EGR1	-1.26078	11.0930640056957	-5.61205	1.00185364669093e-06	3.2479211237208e-05	5.41938714865186
SMN1	-1.02798	6.71512853276087	-5.61113	1.00506428950907e-06	3.25036316805293e-05	5.41629588255622
PTHLH	1.25161238854616	5.50774236447826	5.60768540327163	1.0171520187806e-06	3.2814316469295e-05	5.4047456579667
MT1E	-0.781034	12.4935894992609	-5.60567	1.02431366872005e-06	3.29649559517278e-05	5.39796715132563
LRMP	1.14733312009231	6.18936126069565	5.60293518852539	1.03407149306283e-06	3.31982127153935e-05	5.38880737579998
SLC22A18	0.800916457788466	7.87037732967391	5.59894	1.04851643035579e-06	3.35804523591188e-05	5.37540548841474
UGCG	-1.08972	8.62842114071739	-5.59431	1.06551152921312e-06	3.40423212485553e-05	5.35987239273862
NBL1	0.941498163288463	10.1614956640217	5.58929470145421	1.08422460500933e-06	3.45567201215866e-05	5.34305361854722
HNRNPDL	-0.62586	9.84558512217391	-5.58565	1.09801461387627e-06	3.49121136964939e-05	5.33084461561759
FGGY	1.25734087463462	6.4309442648913	5.58006245013699	1.11953159856121e-06	3.54392015771069e-05	5.31209800856937
TRIM14	0.891143061584613	7.63286448034783	5.57956798539288	1.12145443717751e-06	3.54392015771069e-05	5.3104403456263
YIPF2	0.675101478019231	7.79900806902174	5.57926612942332	1.12262988287653e-06	3.54392015771069e-05	5.30942840543711
MFAP4	0.933770068496159	9.53775262754348	5.5732508820138	1.14631013458948e-06	3.60862189955878e-05	5.28926507514057
ZC3H15	-0.674625	8.44552787008696	-5.57268	1.14858230869755e-06	3.60862189955878e-05	5.28735234354683
THOC2	-0.628537	7.93630442445652	-5.57089	1.15574897473354e-06	3.62253357554515e-05	5.28134413242817
ALDH3A2	0.647453366861541	9.2168583846087	5.56824707362473	1.16638566828555e-06	3.64120047242361e-05	5.27249525817296
RBM6	-0.685457	8.30397907443478	-5.56804	1.16721025199033e-06	3.64120047242361e-05	5.27181265056899
BTN3A3	0.922641758857694	7.00955	5.56323120560598	1.18685954461626e-06	3.69270743641673e-05	5.25568789644832
IL10RA	0.718876076907694	9.47048258626087	5.56263790844195	1.18930473116619e-06	3.69270743641673e-05	5.2537000446081
ACOT7	0.713474889673076	7.51315222815217	5.5563804766932	1.21540002113411e-06	3.76489369544284e-05	5.2327368870466
CPVL	0.919444145876922	9.25371731878261	5.55355986500686	1.22734770486474e-06	3.79302058230046e-05	5.2232889751316
SH3YL1	0.639783161592307	9.02179506569565	5.54745719789524	1.25359778056402e-06	3.86121812938418e-05	5.20285066632425
HLA-DPB1	1.01213270745385	11.9156630172609	5.54707653488794	1.25525349333575e-06	3.86121812938418e-05	5.20157594012176
PLGRKT	0.965641704519233	7.77038040641304	5.5436268423347	1.27035732575021e-06	3.8895871175227e-05	5.19002472816143
IL6	-2.61244	7.63763027765217	-5.53984	1.28715880608589e-06	3.92345174671543e-05	5.17733572928653
PTPRG	-0.770119	7.85907271008696	-5.53979	1.28735016109057e-06	3.92345174671543e-05	5.17719216969493
IER2	-1.21007	11.5512579019783	-5.53536	1.30730694831265e-06	3.97511471386928e-05	5.16233623496122
FBLN5	0.576905709919236	9.51793860123913	5.53255022863843	1.32008308369842e-06	4.00475663946765e-05	5.15294442339901
GADD45A	-1.38104	9.69882	-5.53006	1.33153872491225e-06	4.02349441820243e-05	5.14460042251182
NECAP2	0.528674122876925	9.29571950878261	5.52988280077486	1.33234335463269e-06	4.02349441820243e-05	5.14401705627545
NDUFA3	0.761285112557694	9.2201274651087	5.52353172697288	1.36199103497892e-06	4.09433077719687e-05	5.12276465103855
RITA1	0.638981712830766	5.95791800821739	5.52154711999136	1.3713888955988e-06	4.11208997894241e-05	5.1161246112082
TTC3	0.762004670203851	10.5319495328043	5.52097365808173	1.37411640636013e-06	4.11208997894241e-05	5.11420602725105
AFF1	-0.861718	9.34282852023913	-5.51276	1.41378261447809e-06	4.22124213130965e-05	5.08672725090589
SLC1A5	-0.654006	7.67803556032609	-5.50628	1.44587113010154e-06	4.28801287844239e-05	5.06505726614271
TNFRSF11B	1.36203	6.68322753445652	5.50519752369959	1.45129706692902e-06	4.29447568328191e-05	5.06144070950763
THY1	1.38771692488077	9.14674	5.50165114273668	1.46922990789551e-06	4.33783571244061e-05	5.04958355037567
ZIC1	1.69376054793846	10.3941	5.49845081207551	1.48560134020904e-06	4.37640287905232e-05	5.03888471841677
IGLV1-44	3.04070491600385	7.96395	5.4860653730321	1.55068132845761e-06	4.55796931811307e-05	4.99749162263081
TYROBP	0.989149599288462	11.1735610883696	5.48080986038497	1.57914335278584e-06	4.63133683532114e-05	4.97993305715478
MTUS2	2.01183369670385	6.46668821823913	5.47055514824042	1.63617821968183e-06	4.78799321056008e-05	4.9456822474275
TRIP6	0.609864452476922	9.37517367547826	5.46940055685615	1.64272634869283e-06	4.79654335853424e-05	4.94182673577947
NAA15	-1.23408	6.67039509523913	-5.46538	1.6657476940774e-06	4.85304950430876e-05	4.92839
AK1	0.75265747541154	9.98304064284783	5.45564502528408	1.72276553977181e-06	4.99715346371967e-05	4.89590613017118
SCML1	-0.848033	7.62347398997826	-5.45366	1.73463255885424e-06	5.02056561399671e-05	4.88928026205815
BAZ1A	-0.738555	7.65572643076087	-5.45115	1.74973814272167e-06	5.04835061804024e-05	4.88091155840122
DENND1B	0.991607199507692	7.06662755230435	5.45068533518957	1.7525623186895e-06	5.04835061804024e-05	4.87935496055134
SNORA21	-1.61883	4.27471090543478	-5.4461	1.78055389851612e-06	5.09852898019497e-05	4.86406137930094
VAV1	0.747216423550003	7.5306097641087	5.44605475657631	1.78084251066007e-06	5.09852898019497e-05	4.86390494998454
ANKRD11	-1.59442	6.7847845603913	-5.43946	1.82189789533228e-06	5.20480420336072e-05	4.84190761376488
APOLD1	-0.712856	9.68829294165217	-5.43658	1.84012808492281e-06	5.22732193490229e-05	4.83229871594655
DAZAP1	-0.566716	7.94302695891304	-5.43634	1.84163606385762e-06	5.22732193490229e-05	4.83150815571052
ARPC5	0.534645804488465	11.0260956239348	5.43346689106444	1.86002530698116e-06	5.26821300544751e-05	4.82191941045588
ITGA4	0.945958497669232	6.08011858743478	5.43162226979431	1.8719180291655e-06	5.29056832730174e-05	4.81576860812335
ENTPD1	0.681738198926928	8.72005	5.42783213341621	1.89659084142965e-06	5.33427639771695e-05	4.80313198478859
CCZ1B	-1.45808	5.72027564971739	-5.427	1.9020220726248e-06	5.33427639771695e-05	4.80037240842412
EPHB2	0.536258837376922	7.30592128682609	5.42677734228111	1.90351437190776e-06	5.33427639771695e-05	4.79961556268405
TSPO	0.618773697003851	10.7941553939783	5.42201602187896	1.93507999013237e-06	5.3998529598061e-05	4.78374429021407
FADS3	-0.807918	7.98163460617391	-5.42027	1.9468095805123e-06	5.42114743609184e-05	4.77791264411094
IER5	-1.07686	8.93496401945652	-5.41315	1.9952630862202e-06	5.54440017677198e-05	4.75419020483637
TBL1XR1	0.832861372930775	8.16191459382609	5.41138155560935	2.00746649142809e-06	5.56126995633237e-05	4.74830651627797
YWHAH	0.57174208356154	10.0427811338696	5.40335842411076	2.0638470593678e-06	5.69906159796614e-05	4.72158067184119
ACP2	0.624647471476926	9.39382778091304	5.4006293866135	2.08337985410532e-06	5.74101361046898e-05	4.71249196094301
ZBTB43	-0.893219	7.1582361551087	-5.39899	2.09519930159683e-06	5.76158028320608e-05	4.70703368421208
SNX17	0.896261977992308	8.79594627182609	5.39757231088845	2.10547799129735e-06	5.77783348358714e-05	4.70231196129108
CBR1	1.17521531411539	7.43011448956522	5.39636513211298	2.11426788852118e-06	5.78709307797893e-05	4.69829243086319
CDH11	1.03986197563462	9.95468341293478	5.39590844303685	2.11760266858834e-06	5.78709307797893e-05	4.69677184984062
RP11-403P17.4	-1.09826	8.23805746280435	-5.3939	2.13235142800027e-06	5.8153839872494e-05	4.69007541141078
TFRC	-1.25961	8.99486653919565	-5.38836	2.17350378430461e-06	5.91541863271546e-05	4.67163341927536
HOXB6	0.845047012569236	7.20194103617391	5.38581541425072	2.19264673140933e-06	5.95526454134521e-05	4.66317362516388
ABHD10	0.53760645120385	9.30212648084783	5.38376600233804	2.20820316996523e-06	5.98522609203485e-05	4.65635313989897
FRMD4B	0.670541101423082	7.6496629776087	5.38296261168222	2.21433122447042e-06	5.98956218938042e-05	4.65367959721058
ATF6	-0.858774	7.20402933428261	-5.38211	2.22085295456604e-06	5.99494327143775e-05	4.65084243371817
HIRIP3	0.88335285140769	6.89019361517391	5.38139548089547	2.22633338296823e-06	5.99749728238712e-05	4.64846471833233
ABLIM1	-0.959309	9.8845783771087	-5.37998	2.23722012650747e-06	6.0145753279094e-05	4.64375879028348
RUFY2	-1.60174	6.91071	-5.37305	2.29136185049024e-06	6.1351909304523e-05	4.62069106489421
MT2A	-0.673025	13.5180393001304	-5.37096	2.30791718867213e-06	6.15128937600075e-05	4.61374641466997
FSTL3	-0.707828	7.37848090726087	-5.37092	2.30821107432376e-06	6.15128937600075e-05	4.61362358666242
CCDC69	-0.957991	7.50538166184783	-5.37053	2.31132593926996e-06	6.15128937600075e-05	4.61232270719487
HLA-DMA	0.887845970249998	10.8330007029348	5.3689697108353	2.3238062559305e-06	6.17208541108288e-05	4.60712804030108
MAGED1	0.76845638269616	10.8722144731087	5.36836861635964	2.32862713960359e-06	6.17249522555846e-05	4.60512893146615
GLUL	-0.717991	11.8678704403478	-5.36491	2.35655529474035e-06	6.23403137670611e-05	4.59362875962869
LONRF1	-0.875857	6.76554462254348	-5.3572	2.42004566824395e-06	6.38921038999257e-05	4.56798507637517
ME2	0.882791160884615	9.64123830152174	5.35284962945551	2.45657748882164e-06	6.45987086374627e-05	4.55353376932265
SIL1	1.28290435255769	7.67120926119565	5.35124	2.47023849475414e-06	6.48290566867321e-05	4.54818498723021
BGN	1.21680742928461	10.7675	5.35061776635818	2.47554210621351e-06	6.48395949284874e-05	4.54611641383866
NCF1	1.64040996906539	7.89321742893478	5.34596189189199	2.5155717117209e-06	6.57578399820797e-05	4.53064540357822
ARMCX6	0.545596930388461	10.0108467598478	5.33925613963412	2.57435357530696e-06	6.71616858788662e-05	4.50836830331125
FOXO4	-0.945042	5.51110963584783	-5.33787	2.58669207860996e-06	6.73252827156206e-05	4.50375703851805
REV3L	-0.776518	9.17190760478261	-5.33741	2.59080433221826e-06	6.73252827156206e-05	4.50222506357867
XIST	2.4839	8.67452863273913	5.33600102126077	2.60337559702629e-06	6.74782967282424e-05	4.49755684351361
NUP153	-0.62764	9.0724818553913	-5.33561	2.60689571544053e-06	6.74782967282424e-05	4.49625372894732
OLR1	1.78633802652308	7.64376034973913	5.33347613250255	2.62610977796232e-06	6.77983863601373e-05	4.48917180109797
BIN3-IT1	-1.25138	6.06653524265217	-5.3331	2.62951328364334e-06	6.77983863601373e-05	4.48792
ARHGAP15	0.773070586211539	7.79501229728261	5.31752436606054	2.77434982822005e-06	7.13936287507133e-05	4.43621810978176
RNF170	0.649663811592307	6.57908857091304	5.31601210947369	2.78882566905841e-06	7.14125243511239e-05	4.4311999335045
PTGDS	1.63360730269231	11.5940545380435	5.31586150695071	2.79027137315451e-06	7.14125243511239e-05	4.4307002020545
RPA1	0.559650756407695	9.29579494647826	5.31485414896889	2.79996055772048e-06	7.14962901485884e-05	4.42735765815581
NUDT11	1.24112492916539	7.15959750519565	5.31287645883102	2.81907971933972e-06	7.18457946969296e-05	4.42079586144227
FBP1	1.21345877251539	9.20332247395652	5.30696729315991	2.8769789128609e-06	7.31803847700215e-05	4.40119322544056
NDUFA1	0.671717339415384	10.6304963074783	5.30564798173928	2.89006556521211e-06	7.33721635912871e-05	4.39681734376004
ZKSCAN4	1.00998	6.99570438534783	5.29722587427919	2.9750058308438e-06	7.52416069736642e-05	4.36888906696139
PMAIP1	-1.8095	6.4735440491087	-5.2972	2.97528047074221e-06	7.52416069736642e-05	4.36880006794057
ACKR1	-1.45478	10.1694	-5.29493	2.99856033553992e-06	7.55465858251171e-05	4.36128583496401
TMEM126B	0.511614231788464	9.98213663119565	5.29333499604281	3.01507624185205e-06	7.581827652277e-05	4.35599023045626
USP47	-0.570731	9.03866942480435	-5.28948	3.05529853325652e-06	7.66839349134421e-05	4.34321414560956
RRS1	-0.909455	7.90092	-5.28449	3.1081777222007e-06	7.78633839612665e-05	4.32667187782124
DDOST	0.525692750676924	10.8297261075652	5.28205182267254	3.13431979749643e-06	7.8237849470128e-05	4.31859772266985
LINC01140	1.07730532436923	9.27677846147826	5.28150555825073	3.14020975614956e-06	7.8237849470128e-05	4.31678788735982
GNE	-0.531982	7.97202698563043	-5.28045	3.15167200624021e-06	7.83593338844722e-05	4.3132755602488
LOC728392	0.822977772011539	8.30214100584783	5.27951549380706	3.16175984551449e-06	7.83986186528846e-05	4.31019496371423
CCDC47	-0.730775	8.76792716002174	-5.27921	3.16510640059275e-06	7.83986186528846e-05	4.30917517764837
HTR2B	1.98058146691923	6.49505052884783	5.27846874468707	3.1731535515878e-06	7.84510318258913e-05	4.30672740949278
ANXA4	0.59928815582308	10.8967442191739	5.27733300356511	3.18556185188182e-06	7.86108705500761e-05	4.30297
PAPSS1	0.526430681215388	10.0454443547391	5.27517911747312	3.20922560768173e-06	7.90473503031774e-05	4.29583098379054
KDM3A	-0.539369	8.57535784015217	-5.27259	3.23789914514238e-06	7.95250283634445e-05	4.28725667223413
DAP	0.636165419776924	9.39177322230435	5.27177738313613	3.24695342020927e-06	7.95250283634445e-05	4.28456495590752
E2F3	-0.656053	7.32032181917391	-5.27124	3.25293957773038e-06	7.95250283634445e-05	4.28278947831192
FAM107A	-1.28449	7.19521302528261	-5.27085	3.25735103538346e-06	7.95250283634445e-05	4.28148314691251
BTN3A2	0.809711543015386	9.44342970765217	5.27072797907585	3.25868037899652e-06	7.95250283634445e-05	4.28108984615899
LIPT1	0.753335151488463	7.86321090415217	5.26527902834758	3.32024831149559e-06	8.08783138419009e-05	4.26304831936688
CKLF	0.659594326657691	8.19067492028261	5.26383263657738	3.33678342080429e-06	8.10151467668636e-05	4.25826006953988
IDH2	0.784725918638463	7.95556621452174	5.2632157653245	3.34386021775161e-06	8.10151467668636e-05	4.25621802818783
MN1	0.999836371811538	8.66351620745652	5.26318264652858	3.34424057871834e-06	8.10151467668636e-05	4.25610839602957
C14orf132	1.08109230819616	9.61851662484783	5.25582871932949	3.42976659255351e-06	8.29351420835563e-05	4.23176910992185
RGCC	-0.775966	10.9989570196739	-5.25382	3.45355966223973e-06	8.33580906066512e-05	4.22510610792878
PTBP2	-0.663079	7.18441936163044	-5.24926	3.50796665307801e-06	8.45170763574915e-05	4.21004129128055
THAP9-AS1	-0.903909	7.03327468669565	-5.24421	3.56931750969124e-06	8.58388412739746e-05	4.19333219218135
SF1	-0.647615	9.80975	-5.24244	3.59104160739727e-06	8.61503123124813e-05	4.1874844986826
NKTR	-1.14683	8.23268396726087	-5.24143	3.60357238546301e-06	8.61503123124813e-05	4.18412756729007
RHOBTB1	1.04464390299616	6.83638053254348	5.24131390105865	3.60496908502434e-06	8.61503123124813e-05	4.18375412360152
KLHL2	-0.65685	7.75955719554348	-5.24104	3.60832184328379e-06	8.61503123124813e-05	4.18285826869099
SREK1	-0.525856	9.22551385145652	-5.23866	3.63795980223731e-06	8.65824669469803e-05	4.17497511972482
AGMAT	0.783181294034616	6.84744996428261	5.2385344616783	3.63951399580563e-06	8.65824669469803e-05	4.17456351123957
VEGFC	1.14024	8.76417903902174	5.23652846492967	3.66464909139456e-06	8.70028385600909e-05	4.16793115370029
SPA17	0.573054052065385	6.62729962393478	5.23175461805181	3.72515738177567e-06	8.81442874575076e-05	4.1521501071369
ENAH	0.694175773053846	9.76948668265217	5.22970550184247	3.75143175027089e-06	8.84495325505045e-05	4.14537739099781
B9D1	0.547543531749998	6.4465158798913	5.22885157086333	3.76243509529204e-06	8.85511192267399e-05	4.14255518467757
BTN3A1	0.752427560061543	8.16965576604348	5.22520106562075	3.80983451008883e-06	8.95074264030994e-05	4.13049172524398
LYRM9	0.572408990653847	7.74113299695652	5.22313899873133	3.8368694272533e-06	8.99827516210627e-05	4.12367835817649
WEE1	-0.622549	7.08309299863043	-5.21845	3.89906609158365e-06	9.12795525546496e-05	4.10818445352875
MAP1B	-0.829369	8.84038394973913	-5.21641	3.92639339466889e-06	9.16921507349052e-05	4.10145508933878
PDZRN4	1.30443504414231	6.76719002132609	5.21610267220042	3.9305548852114e-06	9.16921507349052e-05	4.10043444076867
TRIB1	-0.995714	9.58071313006522	-5.21214	3.98432921143715e-06	9.27829621121111e-05	4.0873422998997
YIPF3	0.514726222980769	8.39162990423913	5.21066781484684	4.00446162595512e-06	9.30878979376246e-05	4.08248628942288
SBNO2	-1.55279	6.2718197021087	-5.20818	4.03870048537874e-06	9.37191075791308e-05	4.07428368234346
KMO	0.756411927415387	6.69058446856522	5.20640242810397	4.06342541971872e-06	9.41277198364614e-05	4.06840355549676
SNRPN	0.573075164434615	10.390429905413	5.20473246485102	4.08674359967973e-06	9.45023734142724e-05	4.06289075567662
FNDC4	-1.25937	7.68913721858696	-5.19917	4.1653029716792e-06	9.58313802454787e-05	4.0445473710185
GBE1	-0.641022	9.69334235441304	-5.19913	4.1659517381984e-06	9.58313802454787e-05	4.04439733416367
IGJ	2.81532	6.46055541165217	5.19833752147878	4.17726697223832e-06	9.59248441697853e-05	4.04178427885013
APOBEC3F	0.830641328807691	6.10351707847826	5.19685196597908	4.19857762442135e-06	9.62471165307127e-05	4.03688216512954
TMEM51	1.38910713398847	7.58659656806522	5.19114965071481	4.28138078223352e-06	9.7806258387915e-05	4.01806872142551
TAPBPL	0.849076882734616	7.41852690832609	5.18795331193867	4.32849817474788e-06	9.86237885989229e-05	4.00752549053314
HLTF	0.610093868642311	8.78376536893478	5.18771174150225	4.33207992560476e-06	9.86237885989229e-05	4.00672873067662
CBX1	0.540716518103849	9.19370233284783	5.18532195141696	4.36767133021978e-06	9.90921917023899e-05	3.99884712228106
SLC7A5	-1.93662	6.72227	-5.18494	4.37332370182122e-06	9.90921917023899e-05	3.99760134907326
IGKC	2.11015560368846	8.44180091341304	5.18433379169452	4.38247237351813e-06	9.90921917023899e-05	3.99558841359704
AIDA	0.624278678115388	9.1797477723913	5.18382497274696	4.39011297630608e-06	9.90921917023899e-05	3.99391051628328
ADK	0.573463295500003	8.97826817739131	5.18097299260739	4.43318351497634e-06	9.98938983860171e-05	3.98450652996446
SH2B2	-0.649035	8.16151221880435	-5.17877	4.4667493725478e-06	0.00010047907134471	3.97724107302331
POU2F1	-0.553573	7.32435576480435	-5.17682	4.49657298968159e-06	0.000100804180979217	3.97083141061296
INTS6	-0.610132	7.31611983565217	-5.17631	4.50444075126829e-06	0.000100804180979217	3.96914758300963
NDUFC1	0.559069533919233	10.3966786653696	5.17588216545257	4.51110502229104e-06	0.000100804180979217	3.96772362650852
PPT1	0.565975298534619	11.0839900336304	5.17584451408934	4.51168633399083e-06	0.000100804180979217	3.96759951750108
ABTB2	-0.684984	7.28802070945652	-5.17466	4.53003182563311e-06	0.000101043391159611	3.96369100154649
LGALSL	-1.16752	4.97234522965217	-5.17287	4.55784874663255e-06	0.000101492702645974	3.95779476045797
TMEM14A	0.64105312972308	9.25504842486957	5.17106190175235	4.58613143204926e-06	0.000101950857902043	3.95183666363891
PTEN	-0.605022	8.67750951465217	-5.16705	4.64954356836907e-06	0.000103187101977882	3.93861090403866
TOB2	-0.874545	8.26577898226087	-5.16493	4.68339998253413e-06	0.000103764374487402	3.93162338616426
AF090939	-1.50642	5.3187815466087	-5.16321	4.71095270495785e-06	0.000104026329596791	3.92597414003469
DOK2	0.803630393923075	8.24383269782609	5.16082567917483	4.74956740785094e-06	0.000104650921713571	3.91811230234335
PKIA	1.05173761897692	6.09301769743478	5.16048762548254	4.75506191501142e-06	0.000104650921713571	3.91699884773173
PCDH12	1.27712302267692	7.02664183865217	5.15926694790144	4.77495432818778e-06	0.000104914154317176	3.91297843657098
GAMT	1.38225021963846	5.09534055017391	5.15639147399834	4.8221390249131e-06	0.000105775178909661	3.90350879976329
ID2	-0.70695	9.47637211795652	-5.15262	4.8848015459885e-06	0.000106858427910456	3.89107546930302
MT1X	-0.914374	12.8876623418478	-5.15244	4.88768041776865e-06	0.000106858427910456	3.89050809975859
ITGB1BP1	0.517335532473078	8.92683708954348	5.14849509000551	4.95409490854109e-06	0.000108131705206721	3.87751128800781
DUOX2	-1.76838	5.22921428297826	-5.14787	4.96474706891357e-06	0.000108185682834464	3.87544300895324
PMVK	0.507283318619228	8.51608181615217	5.14448507397408	5.02246467856397e-06	0.000109263388656851	3.86431304879237
TOP1	-0.525867	9.19217804402174	-5.14014	5.09766077213971e-06	0.000110638285609956	3.85000344885958
CORO1A	1.21981349533846	7.70094240291304	5.13986489646692	5.10239315204301e-06	0.000110638285609956	3.84910998179694
YIPF5	0.525955035203848	8.6314149688913	5.13716228232411	5.14972883544641e-06	0.000111481936671767	3.84021850863817
SNAI1	-1.18036	6.6938915526087	-5.1361	5.16843478612171e-06	0.000111704063588287	3.83672737508874
FNBP4	-0.634241	9.02547231747826	-5.1332	5.21996840187201e-06	0.000112633804325548	3.82717466801728
CD86	0.803565222565391	8.1364799808913	5.13164915074504	5.24763839559183e-06	0.000113046438206015	3.82208446291118
AP4M1	0.978786101353845	5.91957214165217	5.13095656349857	5.26006749093034e-06	0.000113129939353716	3.81980674384898
SPRY2	-0.885069	8.41074736445652	-5.1303	5.27194987537395e-06	0.000113201430197356	3.81763425287864
EIF5B	-0.690657	8.04751944332609	-5.12803	5.31292821527348e-06	0.000113780067954963	3.81017954129903
OSBPL8	-0.609142	9.89732119145652	-5.12785	5.3161020636703e-06	0.000113780067954963	3.80960456749511
IL11RA	1.24335307698462	8.10937406604348	5.12441227766024	5.37895447131883e-06	0.000114753920632474	3.79828858084593
UNC119B	0.593496323615385	8.42342121478261	5.11775056787034	5.50269842382708e-06	0.000117016385935628	3.77639196259097
P4HB	0.584684164911545	11.8172357419783	5.1163871924988	5.52836791204746e-06	0.000117185452520275	3.77191158864065
SH3BP5	-0.543365	10.466101661587	-5.11107	5.62956873781928e-06	0.000118949370120025	3.75444882636937
GALNT11	0.510928297923082	9.14978317369565	5.10985501021427	5.65300414188304e-06	0.000119228600286613	3.75044981032131
CPA3	1.14146386466923	9.71137448395652	5.10945054255782	5.66081204959501e-06	0.000119228600286613	3.7491211599884
ZBTB16	-1.69774	9.1484883066087	-5.10814	5.68618063922706e-06	0.000119386623511685	3.74481690468824
MYL6B	0.599548407900004	8.86521821417391	5.10766577826593	5.69539271458935e-06	0.000119386623511685	3.74325866751532
HIBCH	0.664707765157695	7.53200648115217	5.10463332034296	5.75462670086955e-06	0.00012024715224708	3.73329910921201
LOC729966	-1.13027	8.98235	-5.10058	5.83473545675806e-06	0.000121307906510222	3.71999195983181
LAMA3	-1.78391	6.05775309430435	-5.10045	5.83741229149165e-06	0.000121307906510222	3.71955047043395
GTF2H5	0.534460456719231	8.75206155415217	5.1002122468487	5.84207578793461e-06	0.000121307906510222	3.71878180627169
ARNTL	-1.20606	6.65472517017391	-5.09786	5.88910271085369e-06	0.000121901661277718	3.71106476258585
BCL7A	-0.768537	6.10264664606522	-5.09687	5.90898852760436e-06	0.000122122173835348	3.70782010203014
CD300A	0.843026264765387	7.03514547102174	5.09619163653608	5.92274153514316e-06	0.000122215448183056	3.70558249650427
TLR3	0.824387257138463	7.52860235930435	5.09467418935649	5.95347100809832e-06	0.000122658194741614	3.70060159782273
FKSG49	-0.568732	8.9012846453913	-5.08943	6.06092764647145e-06	0.000124518881246637	3.68338453411823
FOXC2	-1.44826	4.90196718347826	-5.08935	6.06261128924427e-06	0.000124518881246637	3.68311721726301
ADNP2	-0.537037	8.02296427880435	-5.08715	6.10815671715562e-06	0.000125259827748554	3.67591393988024
GUCA1A	1.10986562310385	6.09108346023913	5.08553877379075	6.14182261610077e-06	0.000125755244184466	3.67062401213364
ABHD5	-0.659882	7.13598857426087	-5.08469	6.15959025130634e-06	0.00012592411167547	3.66784389010877
MSX1	-0.885111	7.65892207673913	-5.0829	6.19740099006355e-06	0.000126501578542547	3.66195426748373
JARID2	-0.533996	8.55823462415217	-5.07881	6.28432578124609e-06	0.000128078238996213	3.64854984751134
HSPH1	-0.739921	8.97861601217391	-5.07627	6.33885596891332e-06	0.000128990842924333	3.64023547052553
ST8SIA1	1.18179485246538	4.27829770071739	5.06965256259193	6.48346130165591e-06	0.000131730787460834	3.61852962100444
MIR6872	1.44100378950769	5.93094378056522	5.06752164709908	6.53069062095236e-06	0.000132290544803136	3.61154535472347
DPYS	1.29572660893077	5.37725826404348	5.0658156227142	6.56874718638967e-06	0.000132290544803136	3.60595430283096
NDUFAF3	0.512442836100004	8.83590795691304	5.06571402269378	6.57102048353068e-06	0.000132290544803136	3.6056213518802
SLC35A5	0.594353943296155	8.2402401008913	5.06175177739658	6.66028342110786e-06	0.000133883843177802	3.59263824364638
RARRES3	0.918657165376921	8.89987356421739	5.05572066331893	6.79845520505239e-06	0.00013604109984452	3.57288157758128
MYCBP2	-0.60156	9.43958966932609	-5.05447	6.82743684942309e-06	0.000136414663455165	3.56878871283457
NOP2	-0.593085	8.6744074276087	-5.05374	6.84434942639209e-06	0.000136546319551867	3.56640831581669
TSR1	-0.667935	7.49006858936957	-5.051	6.90846200708787e-06	0.000137446134256304	3.55743790096665
TFDP1	0.512794035884616	8.84011870173913	5.05027937364595	6.92553781624896e-06	0.000137446134256304	3.55506278775816
SEMA3C	0.799110584076923	10.5850879736957	5.05004696072255	6.931017732589e-06	0.000137446134256304	3.5543018182023
FADD	0.789619031926929	7.88363	5.04937081538457	6.94698446081334e-06	0.000137556532130506	3.55208803064786
C10orf10	-1.18944	10.2852272655435	-5.04732	6.99565053842194e-06	0.000138193108088454	3.54537181764871
HDAC7	-0.909547	7.03586	-5.04714	7.00002891201817e-06	0.000138193108088454	3.54476987447169
TRBC1	1.06592837994231	8.00057036597826	5.04535436796843	7.04258067235207e-06	0.000138619366894644	3.53893940292168
TSPAN2	1.08320661196923	3.95784372926087	5.04276355055011	7.10493226439999e-06	0.000139638839615481	3.5304594397635
TENC1	-0.695918	9.60014064843478	-5.03712	7.24257097924696e-06	0.000142132769054154	3.5120014484058
SKAP2	0.605528101780768	7.4858	5.03189922025061	7.37237842117106e-06	0.000144252144048565	3.49491317481428
MRPS33	0.657515721584616	8.76128813469565	5.02973130076816	7.42692185696174e-06	0.000145104719943919	3.48782274581358
BOP1	-0.588853	6.90705923241304	-5.02506	7.54588950152581e-06	0.000147211623062953	3.47253689140008
SNRPA1	-0.639983	8.13989430865217	-5.02453	7.55948071012009e-06	0.000147259574893606	3.47080599492393
SLC25A28	-0.586259	8.23151495021739	-5.02358	7.58394298286421e-06	0.000147518843874037	3.46769847225625
GPR116	-0.850514	8.84188126658696	-5.02135	7.64158221075094e-06	0.000148421744348903	3.46041593805471
ZBED8	1.40020160718077	5.88331822176087	5.01938730949365	7.69269684632481e-06	0.000149195456284953	3.4540037038823
TPSAB1	1.29659892491539	10.0431116016087	5.01844343852335	7.71741009223712e-06	0.000149455612430484	3.45091878101981
SNX2	0.564769352799997	9.73940395247826	5.01672419203864	7.76262616385453e-06	0.00014993899017368	3.44530007478094
ASTE1	0.911149064942311	6.57254942532609	5.01663261944337	7.76504182875715e-06	0.00014993899017368	3.44500082013002
DNAJA1	-0.566752	10.4256606858043	-5.01083	7.91964654749526e-06	0.000152701406536035	3.4260399167551
DOK5	0.698144743415384	8.01129279682609	5.00916423555246	7.96457115415979e-06	0.000153260232447733	3.42059987733578
SAV1	-0.557351	8.57516392419565	-5.00649	8.03718594237662e-06	0.000154258845217935	3.4118714964028
PTPN6	0.611057041069234	8.4063502713913	5.00570358174595	8.05873304948915e-06	0.000154258845217935	3.40929672029781
SLC35E2	0.703235837003852	9.47090624941304	5.00456267336505	8.09001618821723e-06	0.000154633878788366	3.4055707969087
MINOS1-NBL1	0.740477532011539	11.671856080413	4.99958877960903	8.22780200471111e-06	0.000156593239568617	3.38933020809364
TBCB	0.501860116507695	9.83848291665217	4.99958021506097	8.22804124141445e-06	0.000156593239568617	3.38930224751566
RBKS	0.560629820984619	6.66892919430435	4.99608627761684	8.3262127585569e-06	0.0001578427266676	3.37789680800708
PCDH1	-0.654406	6.08466090052174	-4.99555	8.3414278325132e-06	0.0001578427266676	3.37614122024917
TWF2	0.590579598626927	7.85508242954348	4.99331850744812	8.40479926467658e-06	0.00015881468553411	3.3688635024239
ZNF721	-0.953596	8.49859561356522	-4.99097	8.47197514179176e-06	0.000159649393025287	3.36120871666231
LGI2	1.73401	6.01355471765217	4.99093315865118	8.47311362393224e-06	0.000159649393025287	3.36107951023059
PRR11	-1.07855	8.24102717719565	-4.98976	8.50702903368399e-06	0.000160041754619153	3.35723841148841
LOC100506282	-1.36637	4.15248826286957	-4.98937	8.51813678474965e-06	0.000160041754619153	3.35598373813697
CD52	1.77533368505385	6.86963247026087	4.98777431391912	8.56442294845932e-06	0.000160683152254286	3.35077310028287
ABCA5	-0.735686	7.36891937995652	-4.98683	8.59178047877997e-06	0.000160740424883766	3.34770660549648
RHD	0.901744942950001	5.01768130132609	4.98620399827995	8.61017449956239e-06	0.000160857031222757	3.34565032749287
MSX2	0.793957401734615	6.05148627506522	4.98461362803498	8.65675579754723e-06	0.000161499166338727	3.34046261925573
RAB23	0.89963167331154	7.22971913267391	4.98370378978032	8.68351616282097e-06	0.000161770237022018	3.33749499334583
ARHGAP6	-0.97771	7.83336572923913	-4.98143	8.75077913080908e-06	0.000162596568088484	3.33007609155757
AASS	-1.23453	5.65990928926087	-4.98137	8.75245758516673e-06	0.000162596568088484	3.32989169534436
PDE4B	-1.12768	8.14914092480435	-4.98042	8.78067685647612e-06	0.000162892023535217	3.32679680496492
CDC42EP3	-0.794142	7.09612601376087	-4.97905	8.82152756988216e-06	0.000163420651494162	3.32233421443218
CHD7	-0.662258	6.46318481126087	-4.9774	8.87112743091814e-06	0.00016410965388637	3.31694363124946
SCAF11	-0.733615	8.9307252218913	-4.97608	8.91110055515689e-06	0.00016461889251824	3.31262124684348
PPAP2B	-0.818329	11.4726019241087	-4.97521	8.93730524710164e-06	0.000164872714788582	3.3097982139216
BANK1	0.877979185157694	6.59911993180435	4.96986790995367	9.10064770260499e-06	0.000167652182677376	3.29238630956783
ALDH5A1	1.20460154863846	5.56858448278261	4.96807851554142	9.1560169320074e-06	0.00016843760216921	3.28655514256448
WASF1	-0.664123	6.70567427806522	-4.96674	9.19769587389275e-06	0.000168969337949971	3.28218904128834
PCOLCE	0.917575225092312	11.4283572926522	4.96323676682016	9.30750440065237e-06	0.000170512964968738	3.27078031561634
ATP6V1C1	0.571502289819231	8.34479531932609	4.95866463240457	9.45282157346663e-06	0.000172458580623784	3.25588816606783
SGPP1	0.675764544330771	7.68087008278261	4.95260730050688	9.64878955309608e-06	0.000175549572790649	3.23616488289282
HERC1	0.526364649296157	8.43935	4.95102	9.70066099110681e-06	0.000176009112385967	3.23101149592365
IL1B	-1.29671	6.83884636115217	-4.94605	9.8653750866215e-06	0.000178337212369919	3.21482861702255
BTK	0.594709739300004	7.49736188313044	4.94593094808268	9.86942159633938e-06	0.000178337212369919	3.21443447359027
FDX1	0.534430615138465	8.91828462452174	4.94405711309245	9.93223380088088e-06	0.00017922736218861	3.20833705604151
ATRIP	0.565214550480771	8.57049	4.93658190887657	1.01867491916266e-05	0.00018331990688115	3.18401992161815
TRA2A	-1.31541	7.0364695968913	-4.93514	1.02367342825292e-05	0.00018396913635192	3.17931586128236
CLEC4A	1.21568388745769	6.91323675036957	4.93419651440734	1.02693106531601e-05	0.000184304168262346	3.1762625070953
CREBL2	0.560593856088465	9.92865633736957	4.93334765801936	1.02988492947456e-05	0.000184583847725745	3.17350226349106
PIGV	0.621261962011537	7.25814143193478	4.93192141615061	1.03486683762341e-05	0.000185225759962719	3.16886485167788
PPIG	-0.559789	8.14962520293478	-4.93023	1.04082275638674e-05	0.000186040035117937	3.16335008026137
THYN1	0.61792172393846	8.85444535743478	4.92573403991369	1.05675571902404e-05	0.000188378812608233	3.14875142775693
IFIT1	1.24894126011154	8.50358335428261	4.92328234460037	1.0655545437338e-05	0.000189114871453392	3.14078380468544
ATP6V0B	0.510229839788465	10.2062303057609	4.92297075345444	1.06667795830452e-05	0.000189114871453392	3.13977127022175
PSMB9	0.61312225807308	9.3599238021087	4.92268520107484	1.06770851633811e-05	0.000189114871453392	3.13884336768437
IGKV1-17	2.81553341978846	7.41866727141304	4.92259517165406	1.06803363556123e-05	0.000189114871453392	3.13855082050032
ARC	-1.94671	4.63408794023913	-4.91615	1.09155390474903e-05	0.000192763464594331	3.11762049450226
PDLIM2	0.812824785638463	8.40130845582609	4.91105502520929	1.1105251652644e-05	0.00019585221814603	3.10106526362799
GPR1	1.63813603608462	7.85364175121739	4.90939908384384	1.11675741780927e-05	0.000196689086090055	3.09568855217758
SCNM1	0.58366150146154	8.69274632326087	4.90843000612494	1.12042056625408e-05	0.000196774986961679	3.0925422946504
MCOLN3	1.45212502840385	6.37495700315217	4.90813973507759	1.12152010133532e-05	0.000196774986961679	3.09159992337677
TNKS2	-1.3259	7.9029667928913	-4.90633	1.12840062696624e-05	0.000197686822422284	3.08572383939914
NPL	1.04849866361154	8.51468012928261	4.90557307804279	1.13128882681837e-05	0.000197930652279452	3.08326797093532
ZNF668	1.11965638796539	5.01083787441304	4.90232108017453	1.14378632314297e-05	0.00019985286256555	3.07271319880134
UROS	0.669594467076929	7.96075244391304	4.89888009386322	1.1571580734505e-05	0.000201385500677415	3.06154742255724
ATRN	0.521850911246156	8.12488507330435	4.89841386088715	1.15898166056342e-05	0.000201385500677415	3.06003471568396
RPE65	1.44345541866923	2.57420288330435	4.89777968364195	1.16146667262514e-05	0.000201385500677415	3.05797718097665
AGAP11	-0.506935	8.48332	-4.89772	1.16169302953707e-05	0.000201385500677415	3.05778998198199
WASF3	-0.755162	8.83205121043478	-4.89498	1.1725125701144e-05	0.000202995075456847	3.04888454582661
LASP1	0.546408219157694	10.3581902163696	4.89366287801277	1.17772629290266e-05	0.00020363118531011	3.04462258286396
NME3	0.725965176811541	7.89185585006522	4.89288746530876	1.18081381488879e-05	0.000203898489941697	3.04210759872185
MAPKBP1	-1.34237	6.12688154502174	-4.88055	1.23102613902428e-05	0.000210371870037134	3.0021073705757
SEPT8	0.577153960823075	8.84177357721739	4.87985690947097	1.23390625174271e-05	0.00021041458712571	2.99986290845427
ITPKC	-0.60478	8.17958265034783	-4.87972	1.23445769720686e-05	0.00021041458712571	2.99943376838362
PRR5L	0.997227763123078	6.4356284136087	4.87777211947125	1.24261585538312e-05	0.000211532560092052	2.99310738342551
MAP2K7	-1.2939	4.75949363471739	-4.87702	1.24577635839161e-05	0.000211611265483379	2.99066770761424
PRPF40A	-0.617255	9.33231249643478	-4.8769	1.24627788471726e-05	0.000211611265483379	2.99028113710035
AK055981	0.537948198796157	6.87329739763044	4.87649683073498	1.24797340306674e-05	0.000211627489773894	2.98897540641261
SSTR3	-0.652546	4.1120651848913	-4.87413	1.2579917194017e-05	0.000212807472882582	2.98129636864364
NAGA	0.604182495003851	8.83944906984783	4.8740893010443	1.25814957128736e-05	0.000212807472882582	2.98117586674527
FCGR1A	1.19024969004616	8.0335274586087	4.87200151562846	1.26704030549523e-05	0.000214037574978103	2.97441317575916
PTGER4	0.76978240958846	9.87496954236957	4.87040499800187	1.27388067795086e-05	0.000214918618970102	2.96924240645722
HAUS2	-0.866368	8.98307528915217	-4.86871	1.2811999934362e-05	0.000215821763616097	2.96374035277387
MGC12488	-1.61222	4.61635124019565	-4.86841	1.28249721178085e-05	0.000215821763616097	2.96276850224441
PSMD10	0.501778483126921	9.11697479519565	4.86764953012052	1.28577220513119e-05	0.000216097953713727	2.96031932238227
HERC4	0.836672251942311	5.59359322836957	4.86541922054429	1.29547726466114e-05	0.000217452763701433	2.95309804807702
GPRC5A	-1.44813	8.47582	-4.86273	1.30729436786611e-05	0.000219158207905767	2.9443781800441
SOX13	-0.642032	7.21743008815217	-4.85511	1.34129170228794e-05	0.000224289068851612	2.91972560961689
THAP1	0.852524403103848	6.52748651219565	4.85421234869644	1.34534466867203e-05	0.000224478253263917	2.91682858741468
HSPA6	-1.01708	8.97018259886956	-4.85411	1.34581730428885e-05	0.000224478253263917	2.91649132214722
FAM89B	0.550514980053849	9.31558	4.85083103125185	1.36075796754931e-05	0.000226572803918574	2.90589070530698
ARID5A	-1.03008	7.00321005297826	-4.8506	1.36180070397873e-05	0.000226572803918574	2.90515523367003
SNRNP25	0.547171862896152	8.2058291938913	4.8475346198373	1.37595138001796e-05	0.000228639559089166	2.89522984138853
NPIPB15	-0.7634	6.83809055756522	-4.84623	1.38202253935601e-05	0.000229072833684986	2.89100283928495
LAMTOR2	0.595614887219234	8.55872084632609	4.84538337487592	1.38595647296912e-05	0.000229437375068367	2.88827380076542
COL3A1	1.03735631021539	12.580595526913	4.84206042675677	1.40155174521874e-05	0.000231729061675104	2.87753102548349
FANCF	1.27479407073846	5.73867476991304	4.84029299694219	1.4099168276438e-05	0.000232821097119157	2.87181806509119
THSD7A	-0.905877	6.12071541871739	-4.83673	1.42693195140144e-05	0.000235087816903337	2.86030173105396
RGS19	0.533314033315385	8.62760317795652	4.83667408462004	1.42719828361216e-05	0.000235087816903337	2.86012256682221
LPAR6	0.67659687245385	9.61118701791304	4.83384936749836	1.44083179263651e-05	0.000236953614701816	2.85099570082414
SRSF11	-0.642249	8.73537779767391	-4.83359	1.44210826215288e-05	0.000236953614701816	2.85014561678418
RNFT2	0.878676028573077	4.86811275602174	4.83283666221297	1.44575073910163e-05	0.000237257382457783	2.8477239989403
AKIP1	0.523551418380769	7.73146071776087	4.82722810884989	1.47329322402104e-05	0.000241178830125325	2.82960874063774
DUS4L	0.668423757615386	5.81251772456522	4.82660384855387	1.47639056621365e-05	0.000241387120139776	2.8275928455526
NCOA3	-0.574079	7.63709223402174	-4.82589	1.4799191642654e-05	0.000241563684523646	2.82530143313877
TAF1C	-1.23141	6.43191621984783	-4.82565	1.48112306757902e-05	0.000241563684523646	2.82452089250316
CYP11A1	0.713233616134617	6.30625708815217	4.82441449291664	1.48730400027953e-05	0.000242273029700706	2.82052353357497
ZSCAN26	0.721004162211538	6.96407142793478	4.82156217686798	1.50164118624532e-05	0.000244112504139842	2.8113151325376
TNFSF12	1.13315343964615	6.70089672530435	4.82114119188322	1.50376874520611e-05	0.000244112504139842	2.80995617806889
CSNK1E	-0.599063	5.36306735063043	-4.82107	1.50413314337318e-05	0.000244112504139842	2.80972361633173
THBD	-1.11698	9.12042904360869	-4.81825	1.51844169408072e-05	0.000245831435588809	2.80063619801264
VAMP8	1.04250818776539	10.1137596051522	4.81580678452331	1.53098563016787e-05	0.000247559253425799	2.79273989478846
HLA-DRB1	0.670844350765384	13.0268258877609	4.81139034474009	1.55388486507387e-05	0.000250649208662586	2.77849100561529
ANGPTL2	0.858820702242314	11.3689561973696	4.80790574342116	1.57218983806706e-05	0.000253292996201133	2.76725157587103
RYR2	1.02014059497308	4.26170044280435	4.80646871513762	1.57980027646185e-05	0.000253900586351894	2.7626172868411
FBXW4P1	-1.2407	4.01324435063044	-4.80552	1.58484007664668e-05	0.000254394825577277	2.75956067084278
RAB20	-0.553521	8.79168816297826	-4.80517	1.58672209194264e-05	0.000254394825577277	2.75842173747802
RBBP6	-0.566438	7.92265613308696	-4.80177	1.60496038910768e-05	0.000257007397902267	2.7474542184992
TPSB2	1.17899598938462	10.0289362634783	4.79935450194592	1.61801343755336e-05	0.000258784325737827	2.73968133412439
PLXNB2	0.899652701307694	9.33655965391304	4.79869350250121	1.6216097027195e-05	0.000259003729925262	2.73755086898857
INSIG2	0.599532574303846	7.70895	4.79838304177193	1.62330152043579e-05	0.000259003729925262	2.73655025766072
RRAS	1.05686415314615	8.77989325030435	4.79047949471367	1.6669599222556e-05	0.000265604615248913	2.71108
ARHGEF9	0.92495457707308	6.79224095297826	4.79017076013336	1.66868855577112e-05	0.000265604615248913	2.71008998999102
GM2A	0.701750620373074	9.47491187654348	4.78909415423386	1.67473036488051e-05	0.000266245895868683	2.70662224692991
APOB	-0.931455	6.58556754584783	-4.78797	1.68106944776768e-05	0.000266557720041622	2.70299735029774
TRIM34	0.655548672180773	7.73369212241304	4.78786702589151	1.68164310871427e-05	0.000266557720041622	2.70266998910316
FCGR1B	1.19727	8.61276461947826	4.78767319812099	1.68273755375183e-05	0.000266557720041622	2.70204575174405
GPX3	-0.637747	13.0033267920217	-4.78613	1.69149234173846e-05	0.000267624033542759	2.69706690804753
SLC38A2	-0.63358	10.9131815918478	-4.78496	1.69812669475136e-05	0.000268352709575583	2.69331114665652
CTC-425F1.4	-0.903627	8.08138401471739	-4.78405	1.70332820700049e-05	0.000268853486801855	2.69037681104655
FAM208B	-0.614044	8.17566825780435	-4.77878	1.73374072667842e-05	0.000273327635182067	2.67339810934947
SLC38A1	-0.645563	7.24221626271739	-4.77638	1.74775069038265e-05	0.000275208314067754	2.66567692949909
IFI27	0.842312259453848	11.0314339046522	4.77543358626296	1.75328440294702e-05	0.000275751400687042	2.66264428364769
LGALS1	0.537140393969231	12.3893980040435	4.77306971790472	1.76724029057281e-05	0.000277244531697017	2.65503847872194
HEMK1	0.541490334400001	6.98141716982609	4.77048746769849	1.78261020480427e-05	0.000279036510993444	2.6467314750489
ABL2	-0.613138	7.01582331923913	-4.76573	1.8112962227926e-05	0.000282346653737785	2.63141797798649
EXTL2	0.551808914946156	9.21050059430435	4.76566559130357	1.81166303935957e-05	0.000282346653737785	2.63122373968272
NOC2L	-0.533039	7.44114470647826	-4.76556	1.81229537327723e-05	0.000282346653737785	2.63088899611421
N4BP2L2	-0.993503	8.35711760015217	-4.76406	1.82143813520223e-05	0.00028343720252141	2.62606207583047
GPR125	0.822752973507693	8.44601339817391	4.75989127847472	1.84706697558804e-05	0.000287087601481822	2.61265983891042
DNASE2	0.535288281438463	9.40762416613043	4.7581763116016	1.85771219473504e-05	0.000288403276992492	2.60714784381881
POLR1B	-0.8523	7.58513	-4.75739	1.86262966686551e-05	0.000288827697580658	2.60461231680373
TNFRSF11A	1.12594	5.9672270763913	4.75663922884087	1.86730443756412e-05	0.000289213533907033	2.60220815124947
FIGF	-1.29123	7.21771565565217	-4.75513	1.8767527252135e-05	0.000290059342651051	2.5973674223519
FZD7	0.788977108819234	8.93788497519565	4.75461249152458	1.88002678798223e-05	0.000290059342651051	2.5956956951779
COG7	1.12164809439231	6.07969783317391	4.75440297971902	1.88134679251346e-05	0.000290059342651051	2.59502253085243
PHF21A	-0.508009	7.97724034030435	-4.75437	1.88153712855978e-05	0.000290059342651051	2.59492550404778
GABRB1	1.09230470850384	7.30807	4.75331359358313	1.88822502724487e-05	0.00029075148353164	2.59152248095721
SORL1	1.12384779831924	8.80959860323913	4.74918657336496	1.91450719751295e-05	0.000294455659319812	2.57826540489916
MNS1	0.764928349557692	6.51936401902174	4.7449114263855	1.94211149143852e-05	0.000298354340270119	2.56453665396585
PRKACA	-1.03635	6.53737510569565	-4.74282	1.9557555685457e-05	0.000300101843447262	2.55782304398567
RGS16	-1.37016	8.531	-4.73978	1.97575370488691e-05	0.000302819168650512	2.54806735718587
CD58	0.654796383550003	8.96213301519565	4.7392249389114	1.9794351655539e-05	0.000303032279337748	2.54628223640846
GPR65	1.28569406618846	7.11988370645652	4.73830847179334	1.98551600902772e-05	0.000303611794813984	2.54334095192118
NTSR1	-0.53735	3.63593098034783	-4.73551	2.00420320327147e-05	0.000305762350284565	2.53435827086862
MIR7114	-0.538756	7.69792203658696	-4.73386	2.01527606330495e-05	0.000307097424992334	2.52907527150055
ATXN7	-0.657193	7.018	-4.73338	2.01851623107236e-05	0.000307237217357814	2.52753485575667
ZNF671	1.15538560141923	5.71464241993478	4.73256604567711	2.02403721459493e-05	0.000307723451005139	2.52491581984847
DDX3Y	-3.09698	5.95892048865217	-4.7313	2.0326194175322e-05	0.000308673444726733	2.52085880834349
RCBTB2	0.554681375526929	8.65779906263043	4.72495473548011	2.07622795171947e-05	0.000314573506499353	2.50050606736014
ARHGEF40	0.543016790096157	8.62001329228261	4.72457914337782	2.07883731135471e-05	0.000314608479602847	2.49930188124894
SRD5A1	0.729002289073079	5.75299325993478	4.72225030607532	2.09508851196796e-05	0.000316344015385847	2.49183613425228
RRM2	0.666067755700003	6.7904755736087	4.72150447243417	2.10031944103638e-05	0.0003167722377034	2.48944542309463
LOC101928916	-0.87821	11.8910318336304	-4.72063	2.10648781690167e-05	0.000317340710184037	2.48663393340075
FDXR	1.11034772581923	4.89200448497826	4.71836892435769	2.12245131546111e-05	0.000319218198844414	2.4793961030472
ZNF160	-1.04094	8.46798947065217	-4.71818	2.12377723582887e-05	0.000319218198844414	2.47879739192832
PHF20L1	-0.582163	6.56520330026087	-4.71479	2.14798586906024e-05	0.00032212481961519	2.46793159642438
ZMAT3	0.778981590688465	8.12944780841304	4.71436807626021	2.15102345213694e-05	0.000322215030593605	2.46657689522331
CRABP2	1.06173790931539	7.44536696165217	4.71301276283197	2.16078779682467e-05	0.00032290426985157	2.4622351628165
ADAMTSL3	0.811282700411541	8.68601351958696	4.71271368037027	2.16294838654639e-05	0.00032290426985157	2.46127711383211
SNX24	0.536676172330772	7.73525	4.71180821198167	2.16950248069675e-05	0.000323517579618669	2.45837676174109
ZFHX3	-0.909566	7.65722626130435	-4.71087	2.17627995895674e-05	0.000324162781724333	2.45538679070819
DDR2	-0.761985	9.18689925382609	-4.71008	2.1820301126307e-05	0.000324471456226028	2.45285735599981
CLTC-IT1	-1.64406	3.40422015497826	-4.70935	2.18741454100276e-05	0.000324724266373103	2.4504948581993
RAB4A	0.532120132373084	8.03313373263043	4.7085725947696	2.19308267302936e-05	0.000325001304627261	2.44801417904167
KIF11	1.08192943628846	4.99633051880435	4.70759129368316	2.20028367927563e-05	0.000325341801944482	2.44487189611022
SRSF5	-0.5924	10.854411613913	-4.70744	2.20141311514562e-05	0.000325341801944482	2.44437998393972
SYNGR2	0.619570194538465	9.51784676608696	4.70653931048752	2.20802914062766e-05	0.000325955373248684	2.4415035319093
BHLHE40	-0.956924	10.6470175896739	-4.70071	2.2514006904623e-05	0.000331617783215421	2.42285843496171
KRTAP5-8	-0.735359	4.88315102321739	-4.69864	2.26704867516382e-05	0.00033326277873511	2.41621985901576
UBAC1	0.642569767742306	8.31770260280435	4.69495600963201	2.29510322830463e-05	0.000336555769410036	2.40443219291235
PUS7	-0.809543	8.23585762323913	-4.69341	2.30695509272873e-05	0.00033760431080557	2.39949579463664
COX5B	0.531086736761541	10.5158954966087	4.69336044974828	2.30735841058619e-05	0.00033760431080557	2.39932825763767
SCRN3	0.777347101788463	5.84371874576087	4.69191628415426	2.31850611019477e-05	0.000338860556017085	2.39470913458743
MXRA8	0.661430178200007	10.9740597866522	4.69080985505979	2.3270825161688e-05	0.000339378383750148	2.39117059110539
RBPMS	-0.841655	8.85789	-4.6908	2.32718072171606e-05	0.000339378383750148	2.39113014827715
RGS1	-2.0799	7.61701170278261	-4.69012	2.33242759779918e-05	0.000339768940926099	2.3889718763405
TNPO1	-0.636097	9.69219755313043	-4.68959	2.33657259818749e-05	0.0003399983031488	2.38727029732288
PKD1P1	-1.32014	5.20609	-4.68698	2.35701712894557e-05	0.000342596324885308	2.37892162157513
TIMP1	0.711879212553848	12.9224322200435	4.6866131904356	2.35989653200499e-05	0.000342638325234138	2.37775163910191
C2	0.878341623865385	9.83051292706522	4.67891834679445	2.4212464923401e-05	0.00035116038765551	2.35315819908224
ZNF669	-0.868606	6.24761592206522	-4.67635	2.44209735198885e-05	0.000353409427513747	2.34494189317181
PDE1A	0.781286516880771	8.65600579928261	4.67600750571589	2.44485984736333e-05	0.000353422526787703	2.34385861478772
STYXL1	0.609462506646158	7.79519048530435	4.67552974098722	2.44875709802185e-05	0.000353583109511693	2.34233244365247
GALC	0.523185098707696	8.75225135526087	4.6752163168632	2.45131708945508e-05	0.000353583109511693	2.34133127207815
CBX6	0.599302888330769	9.08027560104348	4.67394849001828	2.46169928463099e-05	0.000354693860978367	2.33728169270357
WIF1	2.21501335468462	5.23756769073913	4.6728905544114	2.47039569085349e-05	0.000355422432470192	2.33390282827055
SLC7A7	0.761048745446157	9.88978184495652	4.67268000659199	2.47213002096149e-05	0.000355422432470192	2.33323040721781
AGO3	-0.520784	7.2492499986087	-4.67222	2.47588303193215e-05	0.000355575514260223	2.33177693841035
SLC35E1	-0.919761	8.7006916206087	-4.67018	2.49285064783945e-05	0.000357624029489939	2.32523319041237
KCNK5	-0.699763	6.55801158947826	-4.6655	2.53197555463822e-05	0.000361776618504897	2.31031306872673
SLC46A3	0.810359617807692	8.07029842869565	4.66538915844663	2.53292871070504e-05	0.000361776618504897	2.30995248100567
TADA3	0.722321083723081	8.08272085682609	4.66508788672047	2.53547233200302e-05	0.000361776618504897	2.30899087198224
FKBP11	0.884897808857692	9.16245077454348	4.66458366485539	2.53973505707507e-05	0.000361994349137198	2.30738152968523
ATPIF1	0.643270626230773	8.89619278326087	4.66410301272195	2.54380506556429e-05	0.000362184172252086	2.30584747361912
IGKV1OR2-108	2.86037935137308	6.66903983567391	4.66190354856428	2.56251118392469e-05	0.000364171847316674	2.29882835467484
LRRFIP1	-0.616125	10.3409368153043	-4.66149	2.56602526422575e-05	0.000364171847316674	2.29751550262331
C8orf4	-1.09793	6.03899716021739	-4.66103	2.57000778222769e-05	0.000364346119351829	2.29602982327318
LTBP3	0.729126633157692	10.3563985826739	4.65988283979756	2.57981588389264e-05	0.000365345018161113	2.29238074028718
LOC101927705	0.753770965250004	9.80653797336957	4.6587560007031	2.58951549225833e-05	0.000366108326949888	2.28878569246336
RGS13	1.50978821375769	5.44085355415217	4.65861385179136	2.59074161960456e-05	0.000366108326949888	2.28833220519808
MAPRE2	0.549374991569234	9.13356737378261	4.65604710557968	2.61297969675616e-05	0.000368856803084245	2.28014455710273
FOLR2	0.765603340696151	10.5181027411522	4.65015584801878	2.66473135799389e-05	0.000374961719916864	2.26135820533429
SENP3	-0.632826	6.65804704569565	-4.64428	2.71736193301499e-05	0.000381555693078443	2.24262475414102
PER3	1.09406507168077	8.37051888328261	4.64390314424562	2.72075758985563e-05	0.000381627366288658	2.24142863433403
RGS10	0.535403257346156	8.44459390891304	4.63831206967014	2.77183243031089e-05	0.000387968545563197	2.22361612077056
NID1	-1.00139	8.47020423421739	-4.63283	2.82282513847578e-05	0.000394271468918892	2.2061579669509
TPMT	0.579426111992309	7.49529642617391	4.63167891839151	2.83364672775876e-05	0.000394948843709854	2.20249376874623
RBM4B	0.506970528515386	7.89787192069565	4.62425472076024	2.90443610646471e-05	0.000403116226445002	2.1788654912448
ALAD	0.570899335369232	7.24850266343478	4.62365757972591	2.9102045527795e-05	0.000403493455132227	2.17696562906331
SELE	-1.70985	6.66342393047826	-4.62143	2.93177599650953e-05	0.000405633902780665	2.16989433270694
TWIST1	-0.856629	7.62208355436957	-4.62099	2.93613701909676e-05	0.000405812793642559	2.16847110265553
CCL25	-1.25518	4.7288334876087	-4.61929	2.95277922529862e-05	0.000407686960469988	2.16305931298917
CD82	0.744352067546154	8.34907118013044	4.61418722427645	3.00320459952968e-05	0.000413785283728948	2.14684678228829
SH2D3A	-1.21617	5.47782078369565	-4.61273	3.01781463684703e-05	0.000414933827459207	2.14220047206469
SYNE2	-0.785219	8.00430345136957	-4.6123	3.02211095363792e-05	0.000414953121299726	2.14083844604686
SGCB	0.677360072834617	8.3633378358913	4.60941433561268	3.05117257172675e-05	0.000417783225737368	2.13167601608767
CYP26B1	-0.741512	7.83798529167391	-4.60835	3.06196337726878e-05	0.000418757365722496	2.12829622356283
RMI1	0.722368281826925	6.69667426206522	4.60808960579541	3.06461881015632e-05	0.000418757365722496	2.12746634783978
IL15RA	-0.942531	7.08928562773913	-4.6059	3.08692881378535e-05	0.000421370561609276	2.12052240595617
PLD1	0.675198	6.30448966180435	4.60450199426649	3.10132592681558e-05	0.000422463831452004	2.11606803278404
C1QA	0.744313	11.6682684181957	4.59890631434329	3.15944047514873e-05	0.00042929066429554	2.09829636403955
ST8SIA4	1.03567391932308	6.38193130852174	4.59848284091186	3.16388167937745e-05	0.00042929066429554	2.09695175367531
NPRL2	0.948383964688465	6.82042910732609	4.59818613275981	3.16699706834574e-05	0.00042929066429554	2.09600967499415
ANGPTL7	-2.46856	6.55943156171739	-4.59812	3.16766982953388e-05	0.00042929066429554	2.09580635740067
WSB1	-0.510218	9.37012932634783	-4.59525	3.19793711019358e-05	0.000432864413222106	2.08670374259578
OLFML1	0.91328970547692	9.16528941243478	4.59500525907761	3.20058513745535e-05	0.000432864413222106	2.08591149113862
FOLR1	0.787407889165384	7.11472363845652	4.59230264409673	3.22939711914362e-05	0.000436314971347422	2.07733365136245
ADAMTS9	-1.09088	7.40202921293478	-4.59143	3.23875682743914e-05	0.000437133026087117	2.07456362739756
BTC	1.52585585572308	5.58606837247826	4.58746218069753	3.28163663054419e-05	0.000441844488460648	2.06197517395561
DCLRE1C	-0.633738	7.7525324551087	-4.58727	3.28368588611792e-05	0.000441844488460648	2.06137770537469
MGC40069	1.00068811432693	5.03164673923913	4.58667770509737	3.29018048024005e-05	0.00044211801407886	2.05948665111982
EMP3	0.665778318515386	11.5720215804783	4.58647389713994	3.2924037489051e-05	0.00044211801407886	2.05884015502962
MED13L	-0.583048	8.37061619197826	-4.58523	3.30603705820714e-05	0.000443269973968459	2.05488533523466
SNX10	0.785602907942309	8.17752959597826	4.58351136719993	3.32488758501844e-05	0.00044467429815004	2.04944396833342
LPP	-0.610284	9.20744007682609	-4.58309	3.32953290313522e-05	0.000444845774846158	2.04810781448495
CXADR	1.66224083629615	6.88206505676087	4.57700576354491	3.39732638166958e-05	0.000452925981946634	2.02881825344152
IGHM	2.30734841386923	6.84752047821739	4.57645227861001	3.40356021111561e-05	0.000452925981946634	2.02706396083312
SAMSN1	0.83938916853077	7.99924953182609	4.57422353789425	3.42877580797736e-05	0.000455803192081573	2.02000068235446
LGMN	0.85008186563077	10.752161418087	4.57016913000501	3.47511666999875e-05	0.000460574831603943	2.00715484651277
ATXN1	0.857202472761541	8.57472991617391	4.5644071288169	3.5420317257827e-05	0.000467763523403723	1.98890610125846
GPR88	1.17017	7.56047481030435	4.56428169865447	3.54350230929561e-05	0.000467763523403723	1.98850894969657
EIF2AK3	-0.612234	8.43194558371739	-4.56397	3.54712040901976e-05	0.000467774293620184	1.98753253554286
NME4	0.656755179976923	9.00334116765217	4.56343806671814	3.55340886618044e-05	0.000467981719271242	1.98583785103358
UQCRQ	0.500114239573078	10.9453607581957	4.5632373799265	3.5557694705345e-05	0.000467981719271242	1.98520246599939
DCK	0.58063643379231	7.20925237430435	4.56024522057898	3.59114778626032e-05	0.000472168109034445	1.97573038069688
TSKU	-0.875811	8.73771579486957	-4.55892	3.60695439877514e-05	0.000473775430313791	1.97152861084439
GRN	0.696916508926927	11.2909521202826	4.55196482698525	3.69085875419427e-05	0.000484315364501266	1.94952991746131
LAMA5	-0.705191	7.92486146004348	-4.54962	3.71956828738441e-05	0.000487598907207469	1.94211778531309
MZT2B	-1.39402	7.26059630734783	-4.5486	3.73218082750738e-05	0.000488767879261784	1.93887966706431
PNPLA4	0.775274717603849	6.14014256197826	4.54408250531577	3.78829177541811e-05	0.000495135724441258	1.92460579543315
CASKIN2	-0.821607	6.88447167443478	-4.53958	3.84506360034393e-05	0.000501947077945906	1.9103782695851
TFAM	-0.652077	6.39974444358696	-4.53935	3.8479952902181e-05	0.000501947077945906	1.90964930126555
NDUFA13	0.586736192126924	10.2905450358478	4.53828468548728	3.86156097533797e-05	0.000502783026269486	1.90628342203343
ADAMTS5	-1.0343	9.88555879954348	-4.53825	3.86200615929385e-05	0.000502783026269486	1.90617316559213
IQSEC1	0.642995218973079	8.86233867823913	4.53641645324434	3.88546465592101e-05	0.000504843231865101	1.90038130270723
KLF7	-0.557014	8.69341087215217	-4.53524	3.90058691801165e-05	0.00050631072781688	1.89666622758714
TSC22D2	-0.62469	7.28576825715217	-4.5338	3.91915005823449e-05	0.000508221547257525	1.89212555977962
DDAH2	0.529287629538466	9.53622181021739	4.52757185099867	4.00060962718607e-05	0.00051776970194511	1.87245205905055
NPR3	1.00894151384616	7.27704698543478	4.51985094364923	4.10385045055856e-05	0.000529576877166226	1.84808829586509
USP36	-0.760278	6.06025746593478	-4.51744	4.1365863794022e-05	0.000532767926895861	1.84049134929595
SV2B	0.838610850503846	9.1488436278913	4.51670781299378	4.14662174703252e-05	0.000533534687237346	1.83817455440253
NQO2	0.86999879478846	9.03151527597826	4.51589052705264	4.15781452202247e-05	0.000533538024359957	1.83559719044383
EVL	0.60320513235769	8.36154368628261	4.51211251145138	4.20993996448992e-05	0.000539582130913839	1.82368531587748
SLC25A37	-0.842778	6.93667	-4.50921	4.25040037454758e-05	0.000543188847866095	1.81454084161673
PPP1CA	0.568780804138466	9.04960934473913	4.50384996824369	4.32617657117129e-05	0.000551274927811971	1.79764742719687
SLC9A5	-1.26041	4.96046150373913	-4.50178	4.35582773808696e-05	0.000554519090391494	1.79111781112884
CKAP2	2.05326736201923	6.41914604576087	4.50056972490112	4.37318818166113e-05	0.000556193846911843	1.78732
ASNS	-0.741296	7.12829395352174	-4.49908	4.39465495841439e-05	0.000558387138664237	1.7826346752903
RCC1	-0.602368	6.99974355371739	-4.49841	4.40444257645144e-05	0.000559093684824598	1.78050811447791
IL6R	-1.06698	5.09294317741304	-4.49305	4.48287416437708e-05	0.000568027840972915	1.76363670134502
RPS4Y1	-2.97755	8.16475925704348	-4.49193	4.49935922306792e-05	0.000569502626253774	1.76012832512426
GJB1	-0.938106	5.79148426665217	-4.49002	4.52776544214204e-05	0.00057091280746628	1.75411305115373
IGLL3P	1.57030135104616	8.1712	4.48902330259533	4.54267737430112e-05	0.000572247558379819	1.7509704689897
DSERG1	-1.0036	6.77094390230435	-4.48811	4.55642230551093e-05	0.000572454555466241	1.74808298718322
AKAP1	-0.545449	8.48269822702174	-4.48793	4.55906499764954e-05	0.000572454555466241	1.74752882354992
GABRA4	1.02433640751923	8.84778353532609	4.48775829427371	4.56163227838072e-05	0.000572454555466241	1.74699078231176
DHRS7B	0.564325671307696	8.09762527978261	4.48666181238817	4.578124538364e-05	0.00057347160905578	1.74354163109841
FTSJ2	0.515621407688461	7.86344807080435	4.48663760760924	4.57848926111958e-05	0.00057347160905578	1.74346549499323
COL5A2	0.872591871261543	10.8186557783478	4.48635541074998	4.58274356068617e-05	0.00057347160905578	1.74257785695814
SNUPN	0.563188567142308	8.52364232328261	4.48545706555416	4.59631245001296e-05	0.00057462594306542	1.73975229658176
TARS	-0.596491	8.67670978263043	-4.48377	4.62194134032032e-05	0.000576739793475631	1.73443816782602
DPM3	0.625065647115385	8.10894848195652	4.48098709342491	4.66441454487178e-05	0.000580404682023714	1.72569621630391
PTDSS2	-0.620921	6.0048796951087	-4.48098	4.6644755197037e-05	0.000580404682023714	1.72568372385821
ARGLU1	-0.545485	9.19384	-4.47612	4.73966052342352e-05	0.000589205730670328	1.71040338593263
SNX6	0.552889250984617	9.56369681952174	4.47254199468996	4.7957827887333e-05	0.000594506269414951	1.69915516508127
AKAP2	-0.674799	9.69035467384783	-4.47202	4.80399078762581e-05	0.000594966162433769	1.69752118092296
AC068039.4	-0.615572	6.2689947391087	-4.46516	4.91350190507056e-05	0.00060569328703046	1.67598492460512
CRYZ	0.636403166588464	8.66785510258696	4.46371169790033	4.93701054627651e-05	0.0006076908844729	1.6714246528975
TLR5	0.510281275234616	8.33412913136956	4.46359552169462	4.93889544725461e-05	0.0006076908844729	1.67105995962799
DCAF4	-0.994368	5.52185768202174	-4.46299	4.94875145860278e-05	0.000608337690919507	1.66915527877456
ERP29	0.531597521326926	10.5805331659783	4.46090597862711	4.98272911437525e-05	0.000611378089015226	1.66261816139392
UBA2	-0.609037	9.08734496371739	-4.45657	5.05413521265677e-05	0.00061956484205571	1.64902473071312
TOMM40	-0.541467	7.97919594428261	-4.45376	5.10111705348175e-05	0.000624167208754885	1.64018571690067
HMGB2	-0.758677	9.39285063019565	-4.45158	5.13768443684561e-05	0.000627480628311698	1.6333624581756
COTL1	0.770610485373076	9.47236674980435	4.44685577015127	5.21797126630874e-05	0.000636111575478946	1.61855098558311
CD300C	0.652755831803849	7.30181349276087	4.44484133347131	5.25257640542751e-05	0.000639740590373753	1.6122374346434
TMEM259	-0.978782	7.47583633404348	-4.44394	5.26814654174952e-05	0.000640457484445964	1.60941035172432
KDSR	-0.543418	7.5863550133913	-4.44296	5.28502673221809e-05	0.000641919638081255	1.60635486840536
EXOC2	0.676867333015387	6.51903914982609	4.43518793744846	5.42154462000832e-05	0.000655491505382541	1.58199811878526
KCNN4	1.05838574394615	7.23070137908696	4.43229872597697	5.47314046608899e-05	0.000661125378492777	1.57295277746653
WDR78	0.545348517550003	6.1139668288913	4.43122346720574	5.49246478085883e-05	0.000662854303434487	1.56958703754356
GAA	0.66933964248077	10.1328606433696	4.42455327989355	5.6138377140231e-05	0.000676884516348072	1.54871558408015
CD55	0.688933580819237	10.1060165812826	4.41825845797177	5.73078111717099e-05	0.000689100380334734	1.5290303163828
GIMAP4	0.632837844250002	9.00871435619565	4.40615068281513	5.96244282122982e-05	0.000714358978228323	1.49119863802202
BMP2	-0.92602	7.13614515426087	-4.3994	6.09550585175932e-05	0.00072872428461397	1.47013
PEX5	-0.573013	8.41590159893478	-4.39846	6.11440448002203e-05	0.000729920830841619	1.46717627458091
SYT17	1.14628727386539	5.96373601836957	4.39579512451573	6.16781391993983e-05	0.000734970042513911	1.45887544754708
FAM110D	-0.993097	6.29161438963043	-4.3946	6.19203109939263e-05	0.000736534157128971	1.4551354144096
KIAA0485	-0.947886	6.77633050063043	-4.39382	6.20768011090178e-05	0.000737726728004473	1.45272643409219
EBLN2	-1.47203	4.91008581632609	-4.39346	6.21505550885021e-05	0.00073794020839822	1.4515931935619
CRELD2	0.583605047984616	10.1654387401739	4.39301583839892	6.22409796055256e-05	0.000738351064791289	1.4502056502778
MCM5	0.643802155903849	7.36818366032609	4.3885405316675	6.31578392286156e-05	0.000747380539793789	1.43624995347854
CDK2	-0.667993	6.65897	-4.3882	6.32281563490776e-05	0.000747380539793789	1.43518806190033
SERHL2	0.992169409869232	4.70405882647826	4.38671632241083	6.35353370648399e-05	0.000750340985139855	1.43056305490597
RBX1	0.625928539884617	9.66924095695652	4.38513564140094	6.38642200580023e-05	0.000753552220077785	1.42563613148208
NIPSNAP1	0.541267945865382	8.6823873101087	4.38079259141734	6.47764315543278e-05	0.000763634456478693	1.41210276915275
RMDN3	0.53459652285385	9.08114403034783	4.37621725664804	6.57511863000939e-05	0.000772420714575441	1.39785156372776
TK1	1.02786177508846	5.91565126758696	4.3747086513121	6.60757151201949e-05	0.000775495549152456	1.39315392304263
NOP14	-0.531822	7.94832908484783	-4.37334	6.63719790421965e-05	0.000778282062758097	1.38888562363453
HSD11B2	1.63969681383077	4.80041336604348	4.37194432944534	6.66744329364396e-05	0.000781136159831963	1.38454784856371
RNF122	-0.552835	7.90082489986957	-4.3703	6.70334996370973e-05	0.000784647875840607	1.37942
MCM2	0.56494136475385	7.42528289082609	4.36689712679657	6.77812810584848e-05	0.000792699385111033	1.36884036461809
HIST2H2AA3	-1.12352	8.97924188721739	-4.36661	6.78450488835129e-05	0.00079273129794976	1.36794329276895
MAN2B1	0.617316203542311	9.66934708332609	4.36634305432294	6.79038754499946e-05	0.00079273129794976	1.36711648449322
BTG3	-0.618923	9.10984667795652	-4.36237	6.87902525869953e-05	0.000801935296037969	1.35474483079032
TBKBP1	-0.977814	4.9692097626087	-4.36226	6.8813529976797e-05	0.000801935296037969	1.35442209826635
RPA4	-0.757692	5.3320806393913	-4.36013	6.92938666420024e-05	0.000804697079959408	1.34778678242689
CDC42EP4	-0.651323	8.80736603852174	-4.35578	7.02818822503207e-05	0.000814026669461464	1.33428255954458
C4A	0.852127856757697	10.6530893598043	4.35449461740354	7.0577853903627e-05	0.000816173706663048	1.33027432852887
GPR137B	0.607570921338466	9.1263574663913	4.35443891404194	7.05906645817288e-05	0.000816173706663048	1.33010122001761
TAC1	2.07145900946539	6.09891502767391	4.35342936513536	7.08232344705433e-05	0.000818147530429586	1.32696401994644
NCKAP1L	0.668795007853848	8.35328257795652	4.35195743526564	7.11636630333645e-05	0.000821362801869382	1.32239050278455
PLCG1	-0.603837	7.12960692793478	-4.35051	7.1499412378523e-05	0.000824518507001503	1.31790133390375
FAM69A	0.51530440958077	8.54375512376087	4.35000668241877	7.16172944972239e-05	0.000825158496789878	1.31633020285212
MMP1	2.75861977549231	8.04339458030435	4.34958785343662	7.17150568972694e-05	0.000825565759425746	1.31502919723663
ATP8B1	-1.08469	7.74849986386957	-4.34683	7.23621896479637e-05	0.000832219121484501	1.30646195144169
DPYSL4	-0.97107	4.6267565321087	-4.34659	7.24188560390611e-05	0.000832219121484501	1.30571542763227
PSG7	-1.0319	5.16971145843478	-4.34162	7.36008753639439e-05	0.000842873401245789	1.29027590139798
PHLDA1	-0.92868	8.01374167613043	-4.3385	7.43506721628431e-05	0.000849988194207369	1.28061070417945
MS4A2	0.723373921519234	6.8781190451087	4.33260990969856	7.57894957933745e-05	0.000864941898929219	1.26233496197376
C6orf211	0.608843389900001	7.62496296265217	4.32898489231042	7.66882448800826e-05	0.000872939255618634	1.25109527230446
POLR2L	0.550250864176926	10.457033821913	4.32855015621344	7.67967242105689e-05	0.000873422417139463	1.24974760080376
TCERG1	-0.628603	8.21344013154348	-4.32783	7.69773843410284e-05	0.000873974131054749	1.24750744613904
OSBPL3	0.698773410380773	7.39247301297826	4.32307391301429	7.81760855702495e-05	0.000886822541884812	1.23277627553582
COL1A1	1.5953890958577	10.9178172593261	4.32211262091458	7.84206962710045e-05	0.000888835089611462	1.22979809032699
SNAPC1	-0.650309	7.15956681515217	-4.31795	7.94898326457702e-05	0.000900181520895208	1.2168897916843
CD37	1.21941375727693	8.2293796386087	4.31584098077223	8.00349933000084e-05	0.00090445224717533	1.21037477175057
OGFRL1	-0.666543	6.86561161313043	-4.31566	8.00830002987465e-05	0.00090445224717533	1.20980319568797
PELP1	-0.733169	6.06122620317391	-4.31544	8.01404727972697e-05	0.00090445224717533	1.20911937521565
UQCRC1	0.508315674957696	9.3640233771087	4.31181917934428	8.10871890032e-05	0.000914356563465751	1.19792552297966
GSTZ1	1.12621822439615	5.54112246128261	4.30717348534125	8.23193976639498e-05	0.000925883225256007	1.18355119901379
GCH1	-1.048	7.74938190143478	-4.30631	8.25495411478318e-05	0.000926575049136901	1.18089044517224
MIR6840	-1.00245	6.84580922165217	-4.30138	8.38807276851914e-05	0.000938655148132002	1.16564502373062
MT1F	-0.896301	11.3233512613478	-4.30034	8.41642176006382e-05	0.000939494124042697	1.16242977595777
BMS1	-0.563611	8.24891206469565	-4.29876	8.45974192814262e-05	0.000942687501967502	1.15753751424875
NDC80	1.33714578779231	4.62265833386957	4.29621373890406	8.52990785511364e-05	0.000948907411266511	1.14966666530779
SLC52A2	-0.572631	7.71465051336957	-4.29535	8.55380307801844e-05	0.000950467917689889	1.14700107146922
SLC7A1	-0.543079	8.28443941719565	-4.29519	8.55830717448142e-05	0.000950467917689889	1.14649946260926
PUS1	-0.907802	6.12004830230435	-4.29408	8.58911732959158e-05	0.000953089386900234	1.14307531969312
N6AMT1	1.05259025371923	4.10454899436957	4.29119897495818	8.66972682636491e-05	0.000960422753202083	1.13417471546701
IER3	-1.43128	10.2036865158913	-4.28938	8.72112396909548e-05	0.000965308006185991	1.12854295731821
TEAD3	-0.699485	6.6875124961087	-4.28757	8.77224019298513e-05	0.00096853439927057	1.12297497391678
GNPDA1	0.55861493317693	8.81290581517391	4.28608258539719	8.81467993650133e-05	0.000972408436364496	1.11837682568699
LAMA2	-1.12064	7.84183305052174	-4.28418	8.86912022811411e-05	0.000976784789819029	1.11251094933682
RHCE	0.971354035569232	5.62351316921739	4.28015786797288	8.98548518448725e-05	0.000987134655608081	1.10009319845672
ESYT1	0.684028651757691	8.86502353067391	4.27404236825662	9.1651710452495e-05	0.00100437214097361	1.08123226885101
ANKRD10-IT1	-0.687024	8.28410831613044	-4.27074	9.2635951531639e-05	0.00101347868561538	1.07105803446464
CCL20	-2.36792	4.09499439236957	-4.26759	9.35841614303967e-05	0.00102287799739634	1.06135851933248
IFI44	0.580729301915387	8.34949435378261	4.26586483723937	9.41092121344566e-05	0.00102620160667968	1.05603003599576
S100A11	0.522033931230769	11.5556351297826	4.26324997383582	9.49084821095923e-05	0.00103236389215755	1.04797574048846
SGCD	0.68564444594231	7.25941127684783	4.26289589349414	9.50172186541154e-05	0.00103269741260311	1.04688526813841
MNDA	0.844607853811539	8.43440972745652	4.25952917691443	9.60572018581558e-05	0.00104228762016229	1.03651865396943
NFIC	-0.812527	8.22032171763044	-4.25727	9.67618331133005e-05	0.00104821356805047	1.02955877522554
CD14	0.703679042319227	11.3605824260652	4.25621361327462	9.70922126242813e-05	0.00104921462122661	1.02631303372064
BHLHE41	0.830990750150006	9.04842586884783	4.25128906504329	9.86495641499331e-05	0.00106430488173831	1.01116120581919
CCR5	0.953827280215385	7.18425609647826	4.24478122311513	0.000100744969608583	0.0010842585134359	0.991149674372534
SYK	0.872641930734617	7.51606078528261	4.24400633087172	0.000100997338846944	0.00108609089506385	0.988767785203725
SPIDR	-0.62002	6.31293327454348	-4.243	0.000101326355983131	0.00108874387537682	0.985671454984641
CLU	0.697329319073079	12.6861578464565	4.23623474264838	0.000103562688925136	0.00111006781719025	0.964889782783467
NOLC1	-0.60965	8.97066	-4.23533	0.000103864375196452	0.00111153693954558	0.9621208865042
GDF15	-1.28959	6.72843685015217	-4.23269	0.000104752377791974	0.00111828870141602	0.954017428603663
HLA-DQB1	0.771848951342307	12.0757829721087	4.23211697291901	0.000104947528143853	0.00111946851190221	0.952245845174106
GUSBP11	1.27856107319231	8.14644206891304	4.23109739046758	0.000105293195787467	0.00112225068548012	0.949115973480301
CSK	0.651709260973078	8.72532381932609	4.22384017722811	0.000107785809080598	0.00114603832160256	0.926847702259523
PHKA1	-1.32171	5.16634262673913	-4.22294	0.000108097653421428	0.00114659796455912	0.924098290293386
MIR5193	0.621935012280773	8.29501352215217	4.2141872948046	0.000111190389796603	0.00117657222867174	0.897254711017659
SH3BGRL3	0.595785479269235	10.8749911358696	4.21240179304949	0.000111831502359354	0.00118241029712804	0.891784164115778
DUSP6	-0.602172	9.53315658917391	-4.21182	0.000112041988462502	0.00118368960175201	0.889994982524969
SIX1	0.968115923180773	6.93773576763043	4.2111317518211	0.00011228971785702	0.00118536001444118	0.887893549042388
NUDT1	1.17461920030385	5.64301706102174	4.20882330256229	0.000113127259454682	0.00119259123458875	0.88082323541458
THBS3	0.770517621134614	9.13876160902174	4.20874695920237	0.0001131550615717	0.00119259123458875	0.880589440610067
STC2	-0.723738	6.25989957245652	-4.20691	0.000113824490989507	0.00119869151458456	0.874977417220842
ZNF611	-0.611804	8.07773648004348	-4.20468	0.000114644162048017	0.00120636303214728	0.868150901187139
MIA-RAB4B	0.655473334811541	7.34240564202174	4.20256019605427	0.000115430337195551	0.0012117023828889	0.861649308819496
MIR612	-1.24673	7.35642998656522	-4.20255	0.000115435754421659	0.0012117023828889	0.861604663529484
EPN1	-1.11074	5.78229295804348	-4.20232	0.00011551800898336	0.0012117023828889	0.860927033134718
MTSS1	-0.541563	9.57078536078261	-4.20117	0.000115948048050033	0.00121473193734961	0.857392161841642
SOCS2	-0.820535	8.25928878758696	-4.20106	0.000115990507059239	0.00121473193734961	0.85704386908683
C14orf1	0.705274018919233	7.10311992797826	4.20010506695782	0.000116345527323099	0.00121652354933015	0.854136633297286
DKFZP586I1420	-0.627359	8.74070412732609	-4.19611	0.000117851432156896	0.00123032430397732	0.841903262357712
ENOX1	0.501774773526924	6.55227601306522	4.19487796225596	0.000118317584140893	0.00123421662888927	0.838148275045969
KIAA0754	-1.65248	3.82117836873913	-4.19184	0.000119477025044732	0.0012450966848754	0.828872792205382
HOXD11	-0.969222	5.09984	-4.19166	0.00011954886140408	0.0012450966848754	0.828301085701064
CTH	-0.72649	5.44529148595652	-4.19135	0.000119668035784893	0.00124535728507221	0.827353403193371
GALNT10	0.55403984817692	9.38998349756522	4.18347599399724	0.000122732700015324	0.00127524385161249	0.803303603673627
HSPA5	-0.657779	11.3534832027391	-4.18292	0.000122950415375665	0.00127618586194582	0.801618138582237
APOBEC3C	0.570267219711538	7.85535037902174	4.18275722534651	0.000123016328266494	0.00127618586194582	0.80110845927123
RGS4	0.971507100946153	6.10037735213043	4.18054102965903	0.000123894862818101	0.00128328688370793	0.794341190321989
TMEM180	0.724161163657693	6.45596954245652	4.17979351170867	0.000124192563905993	0.00128520392097971	0.79205896988505
PLEK	0.523391284973082	8.63653161867391	4.17866040446866	0.000124645153374682	0.0012880323778804	0.78859987143979
ZNF112	0.780623620469231	5.80845997665217	4.17774384998157	0.000125012419234025	0.00129081910164594	0.785802164958867
KIF13A	-0.629184	6.22952379367391	-4.1739	0.000126564689191175	0.00130582772537572	0.77406809656928
MSRB2	0.536535156526922	9.28923303306522	4.17215809409346	0.000127273491839686	0.00131109538673172	0.76875810168112
GCHFR	1.19833400711923	8.44636747006522	4.17159054739316	0.000127505442781013	0.0013124626394276	0.767027
ADAP2	0.687607078226925	9.50848428384783	4.17095875294485	0.000127764134438182	0.00131410280420982	0.765099843784623
DUSP4	-1.29559	5.83178592484783	-4.16637	0.000129657993715166	0.00133196951173043	0.75111044078674
SOX17	-0.684331	7.25696986521739	-4.16626	0.000129702633333998	0.00133196951173043	0.750783185223081
LOC645166	1.04339986476923	9.01191161065217	4.16452079900295	0.000130429441386209	0.00133705876815139	0.745470793444134
ELTD1	-0.770733	8.25071217228261	-4.16435	0.000130501464404887	0.00133705876815139	0.744945984510075
RABGGTB	-0.594997	8.57158245226087	-4.16333	0.000130929118015007	0.00134040204642763	0.741835795858547
ZBTB14	0.649360593515388	6.49421999678261	4.16225603911785	0.000131379836055949	0.00134397609552362	0.738568906780451
CSN1S1	2.53276130654231	9.17259055963043	4.1594186617247	0.000132580027185436	0.00135415908848013	0.729924368019153
SPON1	0.961617956230771	8.89845696065217	4.15758797334627	0.000133360043098421	0.0013600256669721	0.724348296627419
ANK1	0.669427537503845	5.47441359006522	4.15679411416274	0.000133699673372473	0.00136138997667259	0.721930637930212
APEH	0.688959759800004	7.84586037334783	4.15524840785732	0.000134363373128454	0.00136604483963879	0.717223869446669
SEMA3A	0.887738263630769	7.77193067613043	4.15281666116685	0.00013541400783212	0.00137355911165295	0.709820669732964
SCG2	1.24653285818462	7.88674428747826	4.15191630323011	0.00013580502809243	0.00137624137162474	0.707080125067311
ETFB	0.750200260888457	8.42485721006522	4.14844747116903	0.000137321802075529	0.00138670797289669	0.696524094533685
SMARCA1	0.552616824911542	7.30026984871739	4.14840758134059	0.000137339339570172	0.00138670797289669	0.696402728917112
FAM155A	1.09712784261154	5.96803788297826	4.14713506218146	0.00013789994367807	0.00139130629674281	0.692531343347377
GJA4	-0.824956	7.47585423632609	-4.14376	0.00013939647653282	0.00140533322797226	0.682273710241335
ITGAM	0.64790734376923	9.82663046065217	4.13946036891876	0.000141328435055119	0.00142264171268955	0.66919414945402
LOC101928620	1.70182434087308	5.40197516045652	4.13723163818266	0.000142339485857574	0.00143064162571287	0.662420742282598
LYL1	0.860004418869232	6.86347986604348	4.13594953195239	0.000142924285225806	0.00143325210059267	0.658525010902261
LINC00965	1.09174914038846	5.20430343223913	4.13522349259959	0.000143256483325307	0.00143549507950291	0.656319157096829
AC007292.3	-1.14827	4.7918384586087	-4.13202	0.00014473197499196	0.00144918231129346	0.646583414831854
SMPDL3A	0.731115786799998	8.28049639595652	4.1310692566407	0.000145171716028384	0.00145237103451318	0.643701175854825
NDUFB5	0.597561308823078	9.97415165721739	4.13077682720935	0.000145307467958341	0.00145237103451318	0.64281317723848
LRP1B	1.36706104587692	5.51120886530435	4.12840046847321	0.00014641520452796	0.00145907096459317	0.6355981397074
S1PR1	-0.655495	8.67576174313044	-4.12634	0.00014738379447024	0.00146464721972792	0.629334266106138
GNA15	0.537671475957696	7.76212170036957	4.12494253067201	0.000148041778364153	0.0014689084029577	0.625102659468876
FZD8	1.30766654737308	4.67484999415217	4.12366936081542	0.000148645070966858	0.00147275532110759	0.621239375826337
IGF1R	-0.654717	6.2103382871087	-4.12248	0.000149210465507002	0.00147725061920742	0.61763307050893
GDF10	0.75348372746154	7.00273179282609	4.12068094250753	0.000150070527725582	0.0014835447460585	0.61217353740483
TLR1	0.632571892323077	7.0750722693913	4.12012726121023	0.000150336083535446	0.00148506002757531	0.610494191402124
OBFC1	0.512507101942306	7.54355640793478	4.11751422779963	0.000151595512294233	0.00149638346351927	0.602570125507409
ALMS1	-0.591928	7.75573498878261	-4.11615	0.000152259174232822	0.00150181364472598	0.598421105601476
AC128677.4	1.2881	8.30036140684783	4.11549275427059	0.00015257684246143	0.00150326787879518	0.596441571227265
SELPLG	0.724376144519232	8.56713252097826	4.11257831722963	0.000154002526651384	0.00151561861608471	0.587608251260731
SLC5A6	-0.895523	7.24435807793478	-4.11178	0.000154396488380372	0.00151836606082319	0.58518183050956
SGMS1	0.57112920311154	8.00304062363043	4.11037675621321	0.000155088051482603	0.00152403392047577	0.580937500504869
SYNC	0.563515108542311	6.61008521376087	4.10956563549296	0.000155489860489676	0.00152684809554339	0.578480215092066
LMO2	0.526775011638467	9.95718984278261	4.10862547675198	0.000155956856165649	0.00153029772737615	0.575632291644737
OVGP1	-0.641539	6.93202518056522	-4.10755	0.000156494816230826	0.00153443805358424	0.572362214605841
CDKAL1	1.14709721506539	4.34796460002174	4.10678509494252	0.000156874954615067	0.00153588824921798	0.570058294328753
EPB41L2	0.567588943069234	9.95825772443478	4.10594254313126	0.000157297021056069	0.00153888143306851	0.567506830100574
ATP8B4	0.596788194630773	6.89902538113043	4.1027398063821	0.00015891147457603	0.00154914445313616	0.557810340473213
PDHB	0.532357622934619	9.94597624432609	4.1027105687167	0.000158926286680596	0.00154914445313616	0.557721837806536
CCR2	0.582496059576925	6.91816962673913	4.10269996950922	0.000158931656679955	0.00154914445313616	0.557689753986159
DES	-0.820039	4.42266586732609	-4.10236	0.000159103415448809	0.00154967663927937	0.556664131870154
ANPEP	-0.68803	9.18026814856522	-4.09949	0.000160564482397957	0.00156275673927725	0.547984446942082
LOC399491	-0.538539	10.4999969368696	-4.09784	0.000161411431331574	0.00156656249163064	0.542989331654828
EGFR	-0.598031	7.23771519595652	-4.09209	0.000164394998800115	0.00159417349642897	0.525600614255008
SENP7	0.745182867207694	5.40771597634783	4.08919039196617	0.000165921258021805	0.00160548284781552	0.516827702896685
NKX3-2	0.84476635144231	6.56292933467391	4.08918258168472	0.00016592538390896	0.00160548284781552	0.516804097582892
ARVCF	0.552642751519231	7.58448731858696	4.08769513146072	0.00016671296698243	0.00161192427944196	0.512308904735789
PBX2	-0.567547	7.04356184252174	-4.08699	0.000167086012250539	0.00161374971257194	0.510187171404025
DNALI1	0.890354718611539	5.44421425623913	4.08688062732392	0.000167145770486396	0.00161374971257194	0.509847733274974
C8orf44-SGK3	0.569693681676923	6.89962	4.08320610575763	0.000169111892000968	0.00163035203753412	0.498747362814366
C1RL	-0.525173	8.95143447265217	-4.08093	0.000170341624945882	0.00163981708381309	0.491870328564702
MID1IP1	-0.613729	8.96871553286956	-4.07991	0.000170892506147511	0.00164272905437001	0.488805822458486
PPM1B	-0.528647	8.40020516091304	-4.07755	0.000172182076665123	0.00165092802610528	0.481670745475119
TSPYL2	-0.521699	9.15650993030435	-4.07447	0.000173876022840574	0.00166377947107862	0.472379570652842
SLC15A3	0.692985037326928	9.03542931076087	4.07245512634713	0.000174994116440302	0.00167243293219355	0.466296674673142
CHORDC1	-0.708853	7.89635609080435	-4.0703	0.000176198099239987	0.00168022169444011	0.459790082883632
P2RX4	0.624340430915385	9.09379445834783	4.07008523235906	0.00017631720812602	0.00168022169444011	0.45914882550193
LAMA4	0.659406909107696	8.44209124617391	4.06596	0.000178643121229372	0.00169993709676324	0.446713211931114
Y16709	-0.592192	10.9945329518696	-4.06299	0.000180339436930989	0.00171238315311284	0.437746091621887
EDN1	-1.01489	7.1926473086087	-4.06206	0.000180870843303432	0.00171619701892001	0.434954406836735
PLK2	-0.81274	7.03443697430435	-4.06177	0.000181036489034835	0.00171653737667653	0.434085892477518
MIPEP	0.543527850223078	6.65163322530435	4.06142271991086	0.000181236451468406	0.00171720239510932	0.433038513410831
CLN6	0.947103	5.57562839578261	4.06070530083829	0.000181649772494419	0.00171988657178503	0.430877269019411
PAWR	-0.640882	5.93835614552174	-4.05351	0.000185844926937466	0.00175834824649632	0.409216803887312
HLA-DQB2	0.903911428688464	6.42990478254348	4.04849857174901	0.000188823998711672	0.00178525734879148	0.39413195889348
ZBTB38	-0.705202	8.51356390615217	-4.04827	0.000188959431043714	0.00178526171029657	0.393451887065485
KCNK3	-0.984028	7.12697014254348	-4.04763	0.000189347590206162	0.00178765208826331	0.391505464849457
CRHBP	0.796982748323078	5.92315049852174	4.04566501053576	0.000190528226403222	0.00179751558533197	0.385609759255357
CRIM1	-0.528946	8.41792571354348	-4.04535	0.000190718084453823	0.00179802430724926	0.384665104116222
CSF2RA	0.788401236996155	6.65111364232609	4.04393241668498	0.000191577619017037	0.00180484128685067	0.380400223467851
GAP43	0.890446726446154	6.90282324321739	4.04092383587873	0.000193413171695654	0.00182038768795037	0.371356601210011
KIAA1644	1.07616039108077	6.93632905202174	4.04061670926208	0.000193601507375697	0.00182038768795037	0.370433576971753
TOP2A	1.11055659464616	5.15095312552174	4.03806580865978	0.000195172649858519	0.00183102114351049	0.362768513468844
GBA3	0.777562036703847	5.25386660541304	4.03804243497682	0.000195187103073243	0.00183102114351049	0.362698289853215
CLDN22	-0.80634	6.44319830634783	-4.03698	0.000195846128517795	0.0018359013053897	0.359501840300359
ZNF688	0.61143589196923	7.0336883436087	4.03622713270234	0.00019631277679322	0.00183813627196341	0.357245011395335
QSER1	-0.558073	5.4676452028913	-4.03615	0.000196362482217003	0.00183813627196341	0.357004941673475
FURIN	-0.586102	7.99592292682609	-4.03504	0.000197055290003804	0.00184331705861409	0.353665136996232
FLT1	-0.586636	7.19095451297826	-4.03444	0.000197425020177738	0.00184547048896886	0.351887619313228
MARK1	-0.503583	7.25320142580435	-4.03359	0.000197962008081964	0.00184855323500374	0.349311949870756
ZNF43	0.523371752296154	7.13116653306522	4.03347032809805	0.00019803431874199	0.00184855323500374	0.348965648187171
SLC6A3	-1.20091	6.5578948638913	-4.03274	0.000198495883877948	0.00185155504658224	0.346758169321591
TNFRSF10B	-0.669436	7.89441416902174	-4.03165	0.000199178886487242	0.00185661672414852	0.343501105607791
DBP	0.821701977619235	6.70712935136957	4.03043338003947	0.000199947735700269	0.00186247091556863	0.339848084104688
BCL7C	0.683046961388463	7.87608369680435	4.02947399721659	0.000200555905415243	0.00186448445171591	0.336968497582702
NKG7	1.51042757742308	4.23257460956522	4.02570153118064	0.000202964764582087	0.00188489697226733	0.325648637496458
ADCY2	-0.731573	6.43478066941304	-4.02554	0.000203067829854158	0.00188489697226733	0.325167328371006
DNAJC3	-1.39477	5.29067832171739	-4.02349	0.000204391886893424	0.00189320132208636	0.319005831609016
ST5	0.600421859826929	8.87132527054348	4.02211113915251	0.000205283381536135	0.00190012826282608	0.314879853393116
COL5A1	1.17659852381154	9.7007555028913	4.02074196132033	0.000206174315317532	0.00190704032776573	0.310774450270547
KCNMB1	0.524454633884616	8.39587974652174	4.01858978994854	0.000207582324404146	0.00191400632164668	0.304322646113973
FRMD4A	-0.926664	6.25624053771739	-4.01815	0.000207872906879541	0.00191471792430062	0.302996618505763
BRINP1	0.754462617388462	6.76547758658696	4.01773	0.000208147368969158	0.00191591179495829	0.301745866073336
LPHN1	0.557424136184618	7.19906961030435	4.01738329667547	0.000208375714706294	0.00191667981809468	0.300706535147712
WASL	-0.989845	5.68047045754348	-4.01693	0.000208674414758163	0.00191775835476087	0.299348711180631
HK3	1.61246	6.59404638430435	4.01528313124886	0.000209763795747376	0.00192528134754883	0.29441315274409
LOC101929910	-1.30121	6.03009591873913	-4.01509	0.000209893075010615	0.00192528134754883	0.293829152444062
PILRA	0.735827143896157	7.68425488867391	4.01264760537047	0.00021151839267827	0.00193616178543632	0.286517750699568
PCDH17	-0.695654	7.5442889136087	-4.01075	0.000212790358769232	0.00194645786683308	0.280835220400499
FAM63B	0.668511705996155	7.54498024536957	4.00996364574274	0.000213319839603888	0.0019499526734213	0.278479828017897
RCBTB1	0.607084430246157	7.18947658656522	4.00771290797106	0.000214841958738984	0.00196251007475175	0.271741324240196
DOCK4	0.665111310446155	8.36455313821739	4.00654886428897	0.00021563329416814	0.00196837928361766	0.268257002240643
PAAF1	0.675512432188461	7.43052185906522	4.00341979423136	0.000217774502427861	0.00198381772976123	0.258893215276965
CCL8	-1.04847	7.86808	-4.0027	0.000218268287940184	0.00198694744981749	0.256746978367089
TMEM176B	0.632116459257695	10.3642018341522	4.00208005821065	0.000218697559062758	0.00198948597917682	0.254885120874023
PVR	-0.548162	6.42461917221739	-4.00112	0.000219358253752237	0.00199275523515168	0.252026697207774
SNCAIP	1.09838681313847	6.76743063756522	3.99901940539707	0.000220820534528687	0.00200402985239829	0.245730995404317
ANK3	0.81450485750385	8.36844464941304	3.99879075345452	0.000220979934009911	0.00200402985239829	0.245047255462985
RAB11FIP3	-0.716668	5.22144235765217	-3.99868	0.000221053871221676	0.00200402985239829	0.244730272256009
CLIC3	1.23105902889231	4.52534150165217	3.99405728086981	0.000224304900391518	0.00203071931381151	0.230896981301964
TAOK1	-1.00846	7.36440249263044	-3.99347	0.000224720728985018	0.00203309239554366	0.229142186596975
COL4A3BP	-0.559944	8.27726	-3.99247	0.000225432952602692	0.0020381419440026	0.226144186950398
OLFML2B	0.89490646473077	9.78631936695652	3.98941511324297	0.000227612743378996	0.00205223841627402	0.217027582446334
ACO2	0.633826698988464	8.0766519158913	3.98730865069501	0.00022912926179319	0.00206309921425359	0.210736701305392
NAV2	-0.552604	8.20301508943478	-3.98437	0.000231260109372747	0.00207945443009744	0.201967904276161
NAGPA	0.710860830707695	7.39393898091304	3.98409971838158	0.000231458301495325	0.00207982265888496	0.201156448996634
PNMT	-1.11546	5.23655	-3.98358	0.000231838509788256	0.00208182482618415	0.199601723750959
CDC20	0.986760304165387	4.82163091541304	3.98290299838052	0.000232332732011146	0.00208484738555728	0.197584612125893
FER	-0.850486	6.19956469493478	-3.98129	0.000233514383277052	0.00209119481896112	0.192779296012473
CH25H	-1.10254	6.66608313523913	-3.98055	0.000234058927716177	0.00209465320494037	0.190573080102956
CD74	0.606380540315387	12.9774135114348	3.97625432094074	0.000237249377596453	0.00212033616045154	0.177749944750182
AOC2	-0.652182	6.75183557426087	-3.97542	0.000237875572847691	0.00212306356414063	0.17525351697679
LOXL1	1.18644277546154	9.12935064347826	3.96766456791323	0.000243750677975201	0.00216818440993812	0.152148637930844
CALCB	1.01491125526923	4.7537162976087	3.96733732068072	0.0002440017384492	0.00216895900165832	0.151173832932287
HSFX1	1.03652823757308	4.62413664080435	3.96633725832553	0.000244770526686159	0.00217433160273863	0.148195089531705
KLHL24	-0.500262	7.2975007471087	-3.96604	0.000245000941202759	0.0021749177512006	0.147304161051427
TM4SF1	-0.923333	9.90610206867391	-3.96142	0.000248582481268852	0.00220227761536712	0.133563102208893
MPPE1	0.574991166080769	8.03186628506522	3.96041636734094	0.000249370387111063	0.00220666608885808	0.130566954135951
APLNR	1.29216263041539	7.31499772030435	3.96036393548196	0.000249411491860802	0.00220666608885808	0.130410907945316
BST2	0.775189698369234	9.36919889147826	3.95802648360185	0.000251250646166251	0.00222145207008088	0.123455286940545
P2RX6	-0.704926	5.04656728171739	-3.95772	0.00025149451530763	0.00222212288174618	0.122536833783871
DDX31	-0.83706	4.94186001706522	-3.95541	0.000253321604399447	0.00223528009432387	0.115684096718808
RYBP	-0.601117	8.83277106121739	-3.95314	0.000255136617096848	0.00224979468956	0.108925754017969
SCUBE2	0.823382754257695	6.96222886545652	3.95028113041184	0.000257439065262229	0.00226556654439355	0.100421731902931
DBT	-0.50722	9.43676116106522	-3.94967	0.00025793155648777	0.00226839142131897	0.0986126756613066
RGS3	0.768145320311537	8.43158535723913	3.9486804482285	0.000258736240422709	0.00227334387547426	0.0956643207218004
MYOM2	1.18396795733462	5.29860316328261	3.94804945864231	0.000259249322353872	0.00227544179613448	0.0937892098500628
IL3RA	-1.15617	5.28935969304348	-3.9467	0.000260346795359718	0.00228355905982957	0.0897908956802418
LILRB4	0.715091174746154	7.24489487243478	3.94431056803122	0.000262309805197848	0.00229925234814575	0.0826814039300476
KLF11	-0.515954	8.7809313663913	-3.94247	0.000263830905301765	0.00231105389697116	0.0772091363137246
TOE1	-0.648307	6.8691122448913	-3.94097	0.000265072885985688	0.00232039646785751	0.0727645309831164
STMN2	1.74187628143462	5.27696791671739	3.9387871171793	0.000266895056050233	0.0023332590260254	0.0662814455635505
POMT1	0.635561308388465	6.5594594628913	3.93468515943232	0.000270350308241191	0.00236034556244636	0.0541095148996416
DKC1	-0.543004	8.71894413880435	-3.93415	0.000270806444574453	0.00236164276967815	0.0525143860518327
SPINT2	0.599157235253847	7.8388765603913	3.93332163420005	0.000271508409485361	0.00236577189213628	0.0500648622843647
IFI30	1.03824442843846	12.2286968604783	3.93152485135523	0.00027304182046418	0.00237288052515093	0.0447360964603503
ERAP2	1.56853282474231	7.06770461932609	3.92986768794065	0.000274463495592174	0.00238054338111324	0.039822480704391
GLTSCR1	-0.542739	6.83046357732609	-3.92204	0.000281277550584952	0.00243804597744899	0.0166219889311838
RHPN1-AS1	-0.57774	6.86023043758696	-3.92151	0.000281744776306225	0.00244049650046001	0.0150519771628419
LOC441601	1.02869334797692	4.76884670569565	3.92023405048147	0.00028287093138443	0.00244864778103524	0.0112785261045572
CYP4B1	-2.92293	5.91715265471739	-3.9161	0.000286557901900877	0.00247570304927687	-0.000970535
GLRX	-0.860933	10.725342263913	-3.91558	0.000287018124741514	0.00247806053260836	-0.00248836
ALDH2	0.564461340376928	11.2808	3.91484110416502	0.000287685541030549	0.00248014238201811	-0.00468516
SVEP1	-0.708544	7.61470151984783	-3.91469	0.000287821770348363	0.00248014238201811	-0.00513293
EFNB2	-0.726198	8.74273174832609	-3.91349	0.000288905111054743	0.00248785670828196	-0.00868615
ALPK1	-0.971824	6.39319071982609	-3.91175	0.000290478002667322	0.0024952955198249	-0.0138212
EPS8L2	0.658190047019231	6.6348858301087	3.91170288892995	0.000290523557914141	0.0024952955198249	-0.0139695
NXT1	-0.600468	8.51845528615217	-3.90918	0.000292820147965923	0.00250857735902604	-0.021416
HN1	1.06602828739231	6.92917439295652	3.90917578292547	0.000292828565988978	0.00250857735902604	-0.0214432
ZDHHC11	-0.779283	5.88982080502174	-3.90796	0.000293939334843919	0.00251483543465751	-0.0250236
ALPP	-0.822298	3.59839377986957	-3.90488	0.000296788204758925	0.00253592867205833	-0.0341446
HNRNPH1	-0.622834	9.3022487431087	-3.90454	0.000297099576860846	0.00253695035709387	-0.0351361
NFAT5	-0.939276	4.96521684732609	-3.89687	0.000304306110378145	0.00259513663570066	-0.0577969
DEPTOR	0.557964878946156	8.01720364821739	3.89444108917131	0.000306624181486401	0.00261153770027084	-0.0649712
NLGN4Y	-1.6014	4.60223063923913	-3.89196	0.000309003566459436	0.00263010950679469	-0.0722787
LOC730101	0.812480668057692	6.55817507293478	3.89156865699007	0.000309385698673114	0.00263120719403352	-0.073447
UCHL3	0.518977800019231	8.39018296902174	3.89141884348118	0.000309530384358975	0.00263120719403352	-0.073889
ACACB	-1.1054	8.14127313584783	-3.88668	0.000314138606229412	0.00266524140128059	-0.087858
SNRNP70	-0.543236	8.6045373371087	-3.88634	0.000314474991244132	0.00266638506999111	-0.0888696
SDC3	1.12097909858077	7.80897791745652	3.88573402229819	0.000315069160840794	0.00266971158900781	-0.0906538
TMEM187	0.749239425857693	7.14470493519565	3.88525938156504	0.000315535911870852	0.00267195486960036	-0.092053
FOSL1	-1.89367	5.93120466867391	-3.88004	0.000320716887621743	0.00270500225903324	-0.107445
CD48	0.675752467315388	8.37454961404348	3.8798826710385	0.000320870079717483	0.00270500225903324	-0.107897
ERAP1	0.614355069719233	7.3694577558913	3.87923245756999	0.000321521018256948	0.00270876338120042	-0.109812
ZNF365	0.554713636376926	6.88016241617391	3.87603273195135	0.000324742927622436	0.00273416594758878	-0.119235
TCF7	-0.6218	8.11056068760869	-3.87535	0.000325438656310345	0.00273828060242807	-0.121257
KIAA0020	-0.500242	8.43249257173913	-3.87417	0.000326637615910579	0.00274295300192214	-0.124732
TBC1D8	-0.749334	5.20067923882609	-3.8741	0.000326707588963506	0.00274295300192214	-0.124934
CBX8	-0.749002	4.42612	-3.86748	0.000333508741729992	0.00279020880889475	-0.144402
CDK1	0.575667813315385	6.16568	3.86591887708932	0.000335133128102514	0.00280170180442381	-0.148992
TMEM14B	0.511790801215383	9.41890817995652	3.86484522383761	0.000336254768457487	0.00280608316869854	-0.152149
TCEB3-AS1	0.778597862534615	6.10652391058696	3.85870453657022	0.000342739852400144	0.00285300190541014	-0.170194
C6orf15	-0.597144	4.76308606669565	-3.85755	0.000343967601998054	0.00286050457290011	-0.173572
LGALS3BP	0.532162580861542	10.5581321683043	3.85745543852451	0.000344073695885997	0.00286050457290011	-0.173863
N4BP2L2-IT2	-0.768759	5.56991596519565	-3.85703	0.00034452920326286	0.00286249231881774	-0.175113
CDK5	1.06174202606154	5.8631187706087	3.85548006690232	0.000346193315348351	0.00287270952453741	-0.179664
DDO	0.651195830857692	5.59740439019565	3.85441353141305	0.000347342963671295	0.00287523183162288	-0.182795
BCL2L11	-0.704839	4.8284854941087	-3.85302	0.000348853244753443	0.00288392616772112	-0.186893
SIAH2	-0.661739	7.45981683197826	-3.85096	0.00035108597296597	0.00290057099589062	-0.192918
NOV	0.837958414923078	8.53877701630435	3.84983924237074	0.000352315624912282	0.00290891309033381	-0.19622
LIF	-1.7211	6.73654184441304	-3.84933	0.000352878539197383	0.002911743255124	-0.197728
HYMAI	-1.02349	6.3145828376087	-3.84794	0.000354404457320208	0.00292069019126131	-0.201803
CD4	0.674817702138463	7.9142809806087	3.84506370006322	0.000357580310336848	0.00293953683332846	-0.210227
CYFIP2	0.629839828826923	6.03679360423913	3.84296005276334	0.000359923426348257	0.00295399227742747	-0.216394
FPR3	0.922231697353849	8.87186038795652	3.84288371126254	0.000360008736010666	0.00295399227742747	-0.216618
ACYP1	-0.586034	7.02860482686957	-3.84224	0.000360732066224694	0.00295809239922754	-0.218513
LTBP1	0.532456337734617	9.95133248484783	3.84148579168768	0.000361574327345252	0.00296316209900598	-0.220715
FPGT-TNNI3K	0.901486751261539	5.07932740704348	3.83982280499306	0.000363445331081814	0.00297665101809235	-0.225589
SGCA	1.52215598523462	4.48911151528261	3.83439	0.000369627852904222	0.00301608119084771	-0.241514
SIGLEC1	0.647336575438462	8.93810577156522	3.83383161460639	0.000370263650843204	0.0030162001250315	-0.243136
RAC2	0.659085012026926	8.60559916219565	3.83377686049758	0.000370326529300004	0.0030162001250315	-0.243296
RRN3P1	-0.534266	6.94268818856522	-3.83268	0.000371588650799895	0.00302275712431133	-0.246508
MIR3658	-0.765442	7.08912293415217	-3.83192	0.000372459329682209	0.0030279775990821	-0.248717
TNFSF12-TNFSF13	0.587432467165385	9.7797924941087	3.83009543368743	0.000374577900425965	0.00304059161659832	-0.254072
MOCS2	0.517198658976925	7.71974656591304	3.82618241836793	0.000379148289702914	0.00307103149289678	-0.265519
GPR157	-0.70823	5.55233249134783	-3.82463	0.000380972153620049	0.00308391595834296	-0.270048
PPARGC1A	-1.16846	4.97600574023913	-3.81866	0.000388082115804631	0.00313379862377769	-0.287499
IGF1	0.805862209850002	10.0156323461522	3.81595042723322	0.000391354708201917	0.00315444773027834	-0.295423
GPR4	-0.685867	6.40977668363043	-3.81486	0.000392679818932381	0.00316103279706344	-0.298613
KDM5D	-2.08198	6.32170229206522	-3.81469	0.000392888630707817	0.00316103279706344	-0.299114
RBFADN	-1.043	5.38483353763043	-3.81442	0.000393208569590959	0.00316168373858944	-0.299882
CD93	-0.622193	9.96980748317391	-3.81259	0.000395450478322933	0.0031758491055115	-0.305247
MAPKAPK2	-0.51557	8.40420616195652	-3.81237	0.000395711776238568	0.00317601921377885	-0.30587
TGFBR3	-0.701161	10.4266646526739	-3.81204	0.000396121263075443	0.00317737777240684	-0.306846
MAB21L1	0.736059241207694	6.83917533526087	3.8108943749482	0.000397525363986482	0.00318670787239345	-0.310185
DIAPH2	-0.546264	8.53777265715217	-3.81069	0.000397778914337307	0.00318680902479683	-0.310786
PCTP	0.766288159042308	7.2554001178913	3.80342603733868	0.000406811904639925	0.00324933639050259	-0.33197
PTPRH	-0.526961	6.33871817565217	-3.80318	0.000407117111942194	0.00324981173184031	-0.332678
MT1G	-0.785709	11.2166951135652	-3.80259	0.000407859479406033	0.00325377402539421	-0.334396
PINLYP	0.765698473976927	5.89220741808696	3.80182740687463	0.000408826712185655	0.00325823833508091	-0.336631
JAG1	-0.550745	9.6642316836087	-3.80176	0.000408911743874977	0.00325823833508091	-0.336827
DHRS9	0.585926143519234	7.68727603858696	3.80062967836349	0.000410342545171628	0.00326767058698683	-0.340122
PBK	0.64964864688077	5.63036079580435	3.80004021131644	0.000411090555241019	0.00326849709237311	-0.34184
CRY1	-0.820821	7.69560547730435	-3.79987	0.000411309840365074	0.00326849709237311	-0.342343
GRPEL1	-0.531337	8.38411441884783	-3.79977	0.00041143476667432	0.00326849709237311	-0.342629
PTPRD	0.677559569161538	8.10658024643478	3.79657840402319	0.000415510028271054	0.00329691130410392	-0.351926
LMAN2L	0.641567554092312	8.19229103786957	3.79557758888752	0.000416796210918715	0.00330513398190758	-0.354841
ING4	0.828452351673076	7.34913452728261	3.79486885773519	0.000417709344587598	0.00331039035402046	-0.356905
ZNF562	-0.535121	7.07887266797826	-3.79208	0.000421323815787779	0.00333503896554455	-0.36503
CNPY3	0.600940769346154	7.42547733347826	3.77800923044034	0.000440008218709629	0.00346840805057942	-0.405945
GOLGA6L4	-0.89752	6.78330793215217	-3.77626	0.000442380473153546	0.00347775161548515	-0.411014
DAAM2	-0.607965	8.74972682258696	-3.7746	0.0004446534924641	0.0034842605123357	-0.415845
NDUFB7	0.644152380480771	7.05536244184783	3.77438113133443	0.000444954493893777	0.00348455481985375	-0.416483
CCNT1	-0.79935	6.56564031682609	-3.77397	0.000445518861962316	0.00348625986548799	-0.417678
THTPA	0.534654263207699	8.68607	3.77383813760989	0.0004456993598352	0.00348625986548799	-0.418059
RMDN1	0.562155356192312	7.65785186543478	3.77237627877653	0.000447710673635004	0.00349579048416186	-0.422304
STK3	-0.633084	7.29918407528261	-3.77203	0.00044819382446982	0.00349749835767688	-0.42332
SEC31B	-0.894093	5.34047245226087	-3.77036	0.000450501268068243	0.00350722794157661	-0.428161
KCNK15	1.22307007853462	4.46160017102174	3.76753203187748	0.000454438315014771	0.00353164253390151	-0.436362
TPX2	0.832271989423076	6.25041296021739	3.76710611152438	0.000455034460400064	0.00353419894756996	-0.437597
MGAT4A	0.572036863084615	6.62576289078261	3.76429271961843	0.000458991211087018	0.00355866163484642	-0.445757
ANTXR1	0.900591696026924	5.4549850861087	3.76309912484524	0.000460679866213782	0.00356966174013456	-0.449218
YES1	-0.513601	7.74650656206522	-3.76074	0.000464029327090553	0.00358590096326641	-0.456045
FAM105A	0.517556868573081	7.11415461145652	3.76007155140813	0.000464990026406386	0.00358834485372069	-0.457993
ITPKB	0.792628055623079	7.84797784817391	3.7594847755051	0.000465829858430373	0.00359272975945104	-0.459694
BST1	0.983041063853847	6.23959911795652	3.7588625863961	0.000466721970426762	0.0035975125307895	-0.461497
MXD1	-1.03586	3.32119003773913	-3.75801	0.000467949571147358	0.00360487418611887	-0.463972
CLDN5	-1.21094	7.86110058617391	-3.75715	0.000469181143106179	0.00361225784625461	-0.466449
NOP16	-0.6625	7.94797919897826	-3.75461	0.000472860418925476	0.00363296537699816	-0.473808
SMC5	-0.517428	7.04870339395652	-3.7536	0.00047433116906234	0.00363934386182874	-0.476734
UBL4A	0.711687234246158	7.90990507656522	3.75358871337873	0.000474350103409143	0.00363934386182874	-0.476772
TMEM63A	-0.824917	6.16447983513044	-3.753	0.000475209567213253	0.0036438243162491	-0.478477
THEG	-0.752267	5.33262732134783	-3.75235	0.000476163411963403	0.00364827507224821	-0.480367
IGH	2.64846872057692	7.79148573369565	3.75222524583312	0.000476341653418965	0.00364827507224821	-0.480719
DYRK4	0.673628643046154	7.44707469513043	3.75182478929527	0.000476928107197164	0.00365065282054218	-0.481878
CCDC53	0.63936816063077	8.85436489243478	3.74974057455145	0.000479991594831885	0.00367197734230268	-0.48791
SLC26A10	-0.606374	6.08648726869565	-3.74941	0.000480479713423862	0.00367358680315458	-0.488868
TMEM140	0.527050511184623	8.74401505921739	3.74707810859726	0.000483932570199083	0.00369260460672006	-0.495613
RRAD	-1.49726	5.90339547808696	-3.74683	0.000484299313671366	0.00369260460672006	-0.496327
PVALB	0.747732372969232	5.13804813404348	3.74678860160801	0.000484362969128245	0.00369260460672006	-0.496451
MAOB	0.953369410207696	9.33060967808696	3.74631104168849	0.000485073743867858	0.00369589309339871	-0.497832
GLRX5	0.540795642080772	8.76920388919565	3.7454815415804	0.000486310712992154	0.00370318468667082	-0.500231
MRPL35	0.909381649838465	6.78480552052174	3.74437030304719	0.000487972572295329	0.00371370150388396	-0.503445
SNCB	-0.620318	4.22002191406522	-3.744	0.000488530847707406	0.00371581226142948	-0.504522
PPP1R3C	0.849050408961538	9.69914203673913	3.74177333608304	0.000491877666781229	0.00373697064819949	-0.510952
SHMT1	-0.610802	5.2452109671087	-3.73719	0.000498847945156154	0.00378123883700886	-0.524205
PHGDH	-0.602732	7.49137096347826	-3.73469	0.00050268175533087	0.00380375948384521	-0.531415
ALDH18A1	0.513208871888462	8.70606283941304	3.73370542964424	0.0005042021407278	0.00381308274179909	-0.534259
LINC00094	0.665090141907693	7.2314665403913	3.73036449678543	0.000509392192832677	0.00384147044723441	-0.543902
OAS1	0.708079866492309	7.74826522117391	3.7303543933644	0.000509407965861432	0.00384147044723441	-0.543931
CCL4	-0.902206	8.54629334943478	-3.729	0.000511520558641704	0.00385520366333551	-0.547828
HIST1H1C	-0.785109	6.76705237567391	-3.72622	0.00051590900839879	0.00388503696564078	-0.555871
PTGER4P2-CDK2AP2P2	-0.848589	5.15925191558696	-3.72612	0.000516066375491861	0.00388503696564078	-0.556158
CLN8	0.587012744003849	6.49745794397826	3.72572659882749	0.000516682259812664	0.00388746089336866	-0.557281
IGLJ3	1.55644977019231	6.06456012630435	3.72502873871471	0.000517787833499941	0.00389135208733166	-0.559294
STEAP1	0.696308166423078	9.05460229586956	3.72355909100333	0.000520123541297285	0.00390446883129352	-0.563531
RP11-473I1.9	-0.62162	6.33466665517391	-3.72315	0.000520772680292925	0.00390712435747846	-0.564705
COPE	0.500106820030771	8.3992181213913	3.71755108129519	0.000529777818338789	0.00396344525066016	-0.580844
GPER1	0.786772478623078	6.63686994121739	3.71560986209581	0.000532933812521064	0.00397805617280819	-0.586434
HIF1A	-0.544717	11.249342576587	-3.71483	0.00053420603257548	0.00398530354928137	-0.588678
SASH1	-0.583825	10.4761756723913	-3.71311	0.000537032140545563	0.00400412859244428	-0.593644
NR5A1	-1.1192	3.57715386752174	-3.71233	0.000538302969539711	0.00401134274822634	-0.595869
CTSH	0.508130507046157	10.6141423664348	3.70736574658906	0.000546539371028939	0.00406356169792005	-0.610159
SPHK1	-0.671718	8.10253225556522	-3.70563	0.00054944245312002	0.00408285130753849	-0.615144
ZBTB7C	-0.999519	2.67565724606522	-3.70401	0.000552169616013781	0.00409851151010903	-0.619803
FAM102A	0.54070989911154	8.10447601797826	3.70308878196088	0.000553728659404935	0.0041054758845006	-0.622456
SETD1A	-0.571489	6.08100702404348	-3.70145	0.000556508301346117	0.0041202686804387	-0.627168
GABBR1	-0.752573	7.66351444236957	-3.69989	0.000559168387463481	0.00413653258444042	-0.631654
PPFIBP1	-0.846378	5.82535521684783	-3.69733	0.000563550414219192	0.00416429124518282	-0.638998
TMEM38B	-0.750474	6.54876650204348	-3.68921	0.000577684723068795	0.00425684447466905	-0.6623
WHAMMP2	-0.753617	5.43685807643478	-3.6862	0.000583013818188519	0.00429372147727146	-0.670937
NAT10	-0.512693	8.78483210702174	-3.68431	0.000586390706391321	0.00431618802083361	-0.676368
KLHL4	1.10757	4.67985435732609	3.68297012759257	0.000588783099211465	0.00433138712640158	-0.680197
LOC101930075	-0.589058	10.1221137046304	-3.68166	0.000591145443341018	0.00434634840415322	-0.683963
ZNF135	1.23499725043846	4.31726668526087	3.68144566773849	0.000591524426508144	0.00434671866079068	-0.684566
GTSE1	-0.585437	6.98658	-3.68102	0.00059229811351123	0.00434998731116771	-0.685795
ADORA3	0.769459506192312	9.13020423130435	3.67945264247346	0.000595126828288538	0.00436833660253745	-0.690275
KIF1C	-0.768852	5.63462364102174	-3.67796	0.0005978365410223	0.00438093292415621	-0.694547
C7orf25	0.528599880073076	6.1745212171087	3.67617129447912	0.000601103806130318	0.00439697980400046	-0.699671
RPL17	-1.20517	6.46261672445652	-3.67578	0.000601811983376929	0.00439697980400046	-0.700779
GOLGA8A	-0.704276	7.5489738838913	-3.67567	0.000602020898544254	0.00439697980400046	-0.701105
C14orf79	0.527271415953846	5.06165805443478	3.67481671912137	0.000603587932791361	0.00440599204582303	-0.703549
NDRG3	0.733718751007691	9.08386413469565	3.67007210733003	0.000612366911279749	0.00446022970016368	-0.717125
NUPL1	-0.884432	6.42310021013043	-3.66755	0.000617080444521811	0.00448825882285521	-0.724333
ZNF292	-0.515707	8.08244120771739	-3.66735	0.000617459309140191	0.00448825882285521	-0.72491
FADS1	-0.5649	8.70193	-3.66729	0.000617572469766121	0.00448825882285521	-0.725082
USP9Y	-1.61959	4.27618567606522	-3.66494	0.000621999887206216	0.00451299643887911	-0.731797
NIPSNAP3B	0.584290682515388	6.94472830743478	3.66394179894567	0.000623891438152044	0.00452091658565761	-0.734651
INSIG1	-0.587982	8.69034597456522	-3.66382	0.00062411685835116	0.00452091658565761	-0.73499
TSC22D3	-0.580661	11.544162880913	-3.65839	0.00063450974594324	0.00458866069414502	-0.750512
MKRN4P	-0.582096	8.5664862641087	-3.65071	0.000649481174637758	0.00467902369114032	-0.772427
ASAP1-IT1	-1.1438	6.09148857332609	-3.64746	0.000655913221698533	0.00471765317205356	-0.781686
TICAM1	-0.549078	6.32598971808696	-3.64596	0.000658906261934379	0.0047253913716821	-0.785963
HOXC10	0.587832075207693	9.46986429917391	3.64589383226466	0.000659041071335905	0.0047253913716821	-0.786155
USP46	0.847318527765387	5.29732030471739	3.64558548956841	0.000659657784446245	0.0047253913716821	-0.787034
GALNT1	0.509378058969229	9.73393067447826	3.64551957637704	0.00065978968853734	0.0047253913716821	-0.787222
DIP2A	-0.892193	6.71900650095652	-3.64481	0.000661207463279039	0.00472892329477404	-0.789238
NR4A3	-0.948577	5.71137673215217	-3.64442	0.00066199688328649	0.00472892329477404	-0.790359
HLA-DPA1	0.635110107561539	11.784058789087	3.64427554018797	0.000662283976712028	0.00472892329477404	-0.790766
RAPGEF1	-0.985294	5.33432344428261	-3.64204	0.000666780978947331	0.0047544539129576	-0.797123
ADD3	0.508245097846153	10.7688160243478	3.64101446665276	0.000668865412568021	0.00476674720476143	-0.800055
ABLIM3	-0.589583	7.22122864476087	-3.63764	0.000675747159175265	0.00480801919010825	-0.80967
PRKCA	0.541021209434615	7.25046933258696	3.63736994920835	0.000676294913949016	0.00480932947677615	-0.810431
ABCC3	1.27740103050385	7.76375114876087	3.63590740082667	0.000679298572947132	0.00482550065755731	-0.814593
BMP2K	0.61273683136154	6.66438155547826	3.63511014136995	0.000680941299552493	0.00483457357443952	-0.816862
TXLNGY	-1.47366	4.69521797065217	-3.63347	0.000684338560970635	0.00484828395605709	-0.821535
CAPN15	-0.720433	6.86204647169565	-3.63264	0.000686054650263067	0.00485783986029421	-0.823888
HPCA	-0.532442	3.33761644786957	-3.63001	0.000691531927821644	0.00488616068872697	-0.831355
PPAN	-0.509902	7.06956726013043	-3.6254	0.000701247709503941	0.0049468818419246	-0.844456
PDK4	-1.60536	7.77678552163044	-3.62287	0.000706645801692585	0.00497699894514793	-0.851655
SKP2	0.572971055223078	5.34387062682609	3.62179537007314	0.000708945341622984	0.00498615498841301	-0.854706
CD3D	0.822682604803851	7.3439303171087	3.62107094862911	0.000710500208231863	0.00499351023075603	-0.856762
ICAM1	-0.800273	8.90947022906522	-3.61811	0.000716894410839401	0.00502776371801312	-0.865173
GLRB	0.655316783142308	6.47698686719565	3.61741813331091	0.000718390366262622	0.00503280328989623	-0.86713
ADRA2A	-0.73701	7.93910388802174	-3.61518	0.000723261335187087	0.00506168131244423	-0.873473
ITPR3	-0.577573	8.29164201269565	-3.6114	0.000731575079736878	0.00511175043828826	-0.884201
SMTN	-0.519298	7.92431567419565	-3.6099	0.000734891442771067	0.00512950348999097	-0.888445
THEM6	0.585243505838461	6.46909330834783	3.60961566252822	0.000735526013881416	0.00513122499241007	-0.889255
CDC42EP2	-1.00707	5.60090590428261	-3.60662	0.000742199106697545	0.00516959851726615	-0.897731
MIR6732	-1.30395	7.02894	-3.60544	0.0007448640977681	0.00518270248352375	-0.901095
KLF13	-1.33014	3.78314392356522	-3.60487	0.000746134084911921	0.00518880943277076	-0.902693
CTSS	0.751182036711542	10.6850707729348	3.60420380891588	0.000747640682436982	0.00519460814275043	-0.904586
USP18	0.564064298815386	6.44129213730435	3.60415386197515	0.000747753375958027	0.00519460814275043	-0.904728
ZNF74	0.796738573288463	5.24743124119565	3.60315653398669	0.000750007020832276	0.00520479688591213	-0.907551
CD53	0.528613098315388	11.0967534827391	3.59599711738515	0.000766377057148892	0.00529616997644117	-0.927809
CCL3	-1.24512	8.46862272613043	-3.59549	0.000767560020334489	0.00530157513784036	-0.929256
KDM6B	-0.829852	8.93274931428261	-3.59312	0.000773061121881639	0.00532844161497052	-0.935956
TOR4A	0.60052620836154	6.92763	3.59257005018002	0.000774333625114205	0.00533443273926333	-0.937498
PDE6D	0.639707654965386	6.86606326158696	3.59089665135922	0.000778247409391934	0.00535860410412655	-0.942228
PABPN1	-0.6297	8.46997854930435	-3.59028	0.000779704679271853	0.00536312222262317	-0.943982
AREG	-0.851301	3.2510162766087	-3.58943	0.00078169825550271	0.00537080410046941	-0.946378
EXOC5	0.73196800651154	6.7793930441087	3.58836773654077	0.000784198053732604	0.00538057221789857	-0.949372
GRK1	-0.756885	5.11373514763044	-3.58805	0.000784942137803684	0.00538057221789857	-0.950262
LOC100134822	-0.533013	3.4766212743913	-3.58799	0.000785098993010074	0.00538057221789857	-0.950449
C5orf30	0.63564031016154	6.75876002621739	3.58625621838942	0.000789199890961823	0.00540307813548242	-0.955335
MS4A6A	0.680679348646159	11.1500496909565	3.58244315493259	0.000798309879094068	0.00545415535680642	-0.966099
TTC22	-0.771033	4.25271885478261	-3.57737	0.00081058414419457	0.00552944635134687	-0.980407
AP1B1	0.65684319831154	8.49629320419565	3.57666867924568	0.000812297864273035	0.0055382803354327	-0.982387
CCDC170	0.891947119807694	5.53156352673913	3.57562930067444	0.000814840419876079	0.00555275334039201	-0.985317
C20orf195	1.10920397707692	3.66280289434783	3.5746261694679	0.000817301527161548	0.00556379171372403	-0.988144
CES1	0.777377213853846	8.70300476317391	3.57411242453186	0.000818564714688682	0.00556666091577748	-0.989592
ANKRD36B	-0.939511	6.31585944997826	-3.56935	0.000830365613791398	0.00562666289632112	-1.00301
ANXA2P3	0.552764345542309	7.36126179854348	3.56378576139698	0.000844355453913018	0.00571268009662787	-1.01867
ADAMTS3	0.628588143392307	6.61295269991304	3.56220227822363	0.000848378288003416	0.0057334717203707	-1.02313
MOCOS	-0.576294	6.69589062713044	-3.55972	0.00085471611638641	0.00576802554665462	-1.0301
MICAL1	-0.593145	7.61692293036957	-3.55912	0.00085626974598188	0.00577275540610203	-1.0318
CD28	0.833795052296157	5.8680832308913	3.55882048763825	0.000857031191605292	0.00577275540610203	-1.03264
APOE	0.908993437911541	11.2134895652391	3.55794462653385	0.000859285960400668	0.00578410961741457	-1.0351
MT1H	-0.823627	12.388954349587	-3.55686	0.000862084200452955	0.00579704510391013	-1.03814
TNFRSF21	0.551992749369232	8.81675653321739	3.55642133024835	0.00086322097172959	0.00580173973224964	-1.03938
PLCL2	0.544422423115388	7.43230755326087	3.55275105918227	0.000872773003539259	0.00585998401919481	-1.04969
CYBB	0.659075492815388	8.54038572252174	3.54689668157808	0.000888218769958464	0.00594780095171916	-1.06613
RCVRN	-0.64917	4.69338251934783	-3.54679	0.000888506969948696	0.00594780095171916	-1.06643
CYP27A1	1.14122549183462	7.24834540393478	3.54667441222248	0.000888810308790654	0.00594780095171916	-1.06675
HHLA3	1.05885696328077	5.76533	3.54544043715605	0.000892101217065869	0.00596251783634676	-1.07021
NFX1	-1.19477	5.18956367891304	-3.54467	0.000894149929669087	0.00597017724368148	-1.07236
CTSC	0.58679238721539	10.0783725297391	3.54099103600831	0.00090406439315926	0.00602421145003402	-1.08269
PTAFR	0.510525539484624	8.43023667952174	3.53755253739381	0.00091341443022477	0.00607427484594421	-1.09233
TLE6	0.52368170064231	5.77141077176087	3.53572022882189	0.000918434558675472	0.00610458990331682	-1.09746
KCNE4	-0.653252	7.68991730734783	-3.53344	0.000924713717384118	0.00614192901159578	-1.10384
XRCC2	-0.716677	6.99047015680435	-3.53185	0.000929118257721855	0.00616630566727897	-1.10829
ERMAP	1.09471	5.66538349458696	3.5302855191024	0.000933480049110555	0.00619214674502774	-1.11267
DLG5	-0.713087	6.51808126486956	-3.52616	0.000945046230068054	0.00625006324255507	-1.1242
CAT	0.504479779442311	10.5323578781522	3.52594007373947	0.000945679166042158	0.0062511236028184	-1.12483
IL17RB	0.757806167261538	5.71962081617391	3.52071387061425	0.000960552662229547	0.00633677309890784	-1.13944
abParts	2.16125355680385	5.41559794667391	3.51617483671384	0.000973651594329743	0.00640083978041725	-1.15212
NKX3-1	-0.565511	6.88470240328261	-3.51446	0.000978631655771741	0.00642719012457439	-1.15689
LOC101060321	-0.992352	6.35416174393478	-3.50966	0.000992764832060529	0.0065103125600717	-1.17031
TTTY15	-0.695596	6.18694821497826	-3.50579	0.00100425533504872	0.0065772606503686	-1.18108
LMCD1	-0.574373	9.12507507465217	-3.50572	0.00100446560170444	0.0065772606503686	-1.18127
XYLT1	0.624517120407695	9.17443005952174	3.5047343667178	0.00100742815314197	0.00658687700524414	-1.18403
DOPEY2	0.639513658876925	3.78988504117391	3.50412916848643	0.00100924573125774	0.00659201369138264	-1.18571
TJP2	-0.765084	7.28969856326087	-3.50398	0.0010097089089545	0.00659201369138264	-1.18614
IGKV1-37	2.16863002411923	5.90845277158696	3.50330101317795	0.00101173798527599	0.00660200213677629	-1.18802
VCPKMT	-0.549621	6.58505796869565	-3.50255	0.00101400407828323	0.00661352659933543	-1.19011
SNAI2	-0.563443	10.0522831365435	-3.50185	0.00101610777256541	0.00662393880505906	-1.19205
MTRF1L	-0.68373	5.51483698973913	-3.50169	0.00101660208469569	0.00662393880505906	-1.19251
SDC1	0.687722011688462	7.22990420123913	3.50026763818788	0.0010209169053957	0.00664223704263105	-1.19647
COQ4	0.723912586692308	6.79894490978261	3.49768365569776	0.0010287986259648	0.00668902826111488	-1.20366
SELL	0.800653795050001	7.68539106932609	3.49757864017423	0.00102912017172214	0.00668902826111488	-1.20395
SFRP5	-0.569951	3.2746757828913	-3.49688	0.00103127053656346	0.00669971286204563	-1.20591
AK4	-0.643233	8.10686102308696	-3.49539	0.00103585076571931	0.00672286461146677	-1.21005
SAP30	-0.733933	6.27023783026087	-3.49417	0.00103960063785592	0.00674058707692172	-1.21343
CGB1	-0.804265	6.37889727108696	-3.49274	0.00104403424305796	0.00675830203753474	-1.21741
TMEM165	-0.567227	8.68164329821739	-3.49263	0.00104437660578521	0.00675830203753474	-1.21772
C10orf2	-0.516851	6.42776	-3.49132	0.00104846802614522	0.00677414713446224	-1.22138
ARHGAP22	0.785093998946156	7.12053445691304	3.49120068021957	0.00104882960669618	0.00677414713446224	-1.2217
TNIP3	0.989544070838461	3.4042	3.49119886424836	0.00104883526944786	0.00677414713446224	-1.2217
MSTN	0.994693244726923	2.87757675928261	3.49118651845925	0.00104887376815443	0.00677414713446224	-1.22174
PGAP1	-0.731287	5.14975444936957	-3.49087	0.00104986745590683	0.0067747814263655	-1.22262
OSGEPL1	1.01393048545385	6.22817808965217	3.49066267148925	0.00105050855866603	0.0067747814263655	-1.22319
COL1A2	0.65373663688462	12.9436	3.48827311115244	0.00105799664963894	0.00681266165170585	-1.22984
MEG3	-0.732148	7.46564312769565	-3.48799	0.00105887471742382	0.00681266165170585	-1.23061
ANGPT1	0.508777796457696	8.34582024471739	3.48652111519516	0.00106351915740197	0.00683535854954122	-1.2347
SEZ6L2	0.903890921496155	5.60669907102174	3.48563964851851	0.00106630803923726	0.00684662933737436	-1.23715
GIMAP6	0.590336377126924	8.60693252302174	3.48543162486983	0.0010669672244608	0.00684753783500385	-1.23773
TAS2R13	0.556445522953848	3.36079419508696	3.48177071707441	0.00107863173179171	0.00691568682327144	-1.2479
DLGAP5	0.828359073392309	5.04338840382609	3.48159856460753	0.00107918323394884	0.00691587046290762	-1.24837
MAN1A1	-0.562586	10.463478423087	-3.48097	0.00108119361048184	0.00692539849193379	-1.25011
SELT	0.500515531849999	10.0417253713696	3.48061994714909	0.00108232341637817	0.00692927968462442	-1.25109
ACOX2	0.508989524446156	7.6043602456087	3.47772686432125	0.00109165778044786	0.00697553500578927	-1.25912
STAB1	0.500605917219234	11.0735984991522	3.47579746497494	0.00109792550482965	0.00699972692621109	-1.26447
AMPH	-0.789645	7.13422793686957	-3.47575	0.00109808976879776	0.00699972692621109	-1.26461
PRKAA1	-0.947567	4.97427785721739	-3.47478	0.00110124709750691	0.00701647175275718	-1.26729
KRI1	-0.585694	5.91438377993478	-3.47416	0.0011032603221138	0.00702506080916497	-1.269
ARL4A	-0.549292	8.37465531082609	-3.47404	0.00110365739483215	0.00702506080916497	-1.26934
TNFSF13	0.651360633903845	9.77212352054348	3.47359974878358	0.00110510668158988	0.00703090239412667	-1.27056
MRPS34	0.503497439715383	7.10299106430435	3.47180951215981	0.00111098947983341	0.00705814498067075	-1.27553
NRP1	0.505191374815382	9.00013904578261	3.46933780757432	0.00111916071263611	0.00709672455571875	-1.28237
EYA2	0.889175559684616	7.08633762095652	3.46932348074732	0.00111920824247594	0.00709672455571875	-1.28241
GBAP1	0.822697013930768	7.46403217534783	3.46912617174903	0.00111986301905496	0.00709721790336144	-1.28296
CHST7	-1.10223	6.73380140636957	-3.46873	0.00112117126080437	0.00709721790336144	-1.28405
SMPD2	0.525420587634618	5.76566754163044	3.46861353507736	0.00112156592908949	0.00709721790336144	-1.28438
ZNRF4	-0.754221	5.36844796554348	-3.46849	0.00112196889966952	0.00709721790336144	-1.28472
SYNGR1	0.657057877046153	5.89103	3.46824383608825	0.00112279555162424	0.00709756345929742	-1.2854
CASP6	0.765503199942311	6.74123917445652	3.46799217415788	0.00112363331698562	0.00709756345929742	-1.2861
SPIN1	-0.552275	7.38663922834783	-3.46627	0.00112939442506147	0.00712635289071767	-1.29088
EPHX1	0.636626562146159	10.8675851063913	3.46552263799018	0.00113188591847117	0.0071360605546321	-1.29294
NR1H3	0.561458199357697	9.10887384171739	3.46497893753224	0.00113371058256956	0.00714075708364169	-1.29444
AMOT	0.591612504876921	5.66760241486956	3.4644674476694	0.00113542970762389	0.00714818121977212	-1.29586
ZNF821	0.836426808696157	5.49686870897826	3.45958143022445	0.00115197743520941	0.00722484852324078	-1.30938
CD180	0.817030157688461	7.41615059819565	3.45858030930414	0.00115539624535404	0.00724039127479157	-1.31215
LAT2	0.606730755280773	8.07724422867391	3.45853521660643	0.00115555046352801	0.00724039127479157	-1.31227
HS3ST2	-0.757995	8.14403262567391	-3.45618	0.00116362960597375	0.00728756098400319	-1.31878
VGLL4	-0.532157	9.39934162097826	-3.45385	0.00117166655585579	0.00733442192820851	-1.32521
ZBTB25	-0.505003	6.08763848486957	-3.44886	0.00118909960505778	0.00743651086340392	-1.339
C2orf68	0.702067756088464	7.05239500106522	3.44602646322996	0.0011990968205086	0.00749548849001289	-1.34682
ZNF287	0.680324464361538	5.45480866308696	3.44567683897016	0.00120033614041443	0.00749969113333097	-1.34779
SLC25A14	0.603415844569233	6.08425626073913	3.44524314130346	0.00120187517299804	0.00750576152655577	-1.34898
GMEB1	-0.74999	5.39914052571739	-3.44382	0.00120692963244763	0.00753376981990789	-1.3529
BTBD2	1.02767948773077	7.12844230065217	3.4417350571548	0.00121439336260914	0.0075732112245314	-1.35866
GPM6A	0.896986863976923	4.4859363793913	3.4401158427157	0.00122021314956711	0.00760591862833371	-1.36312
AOAH	0.885496344392309	6.16934195708696	3.43679512835627	0.00123223169929492	0.00767008429192919	-1.37227
SLURP1	0.680487708757691	4.6062962411087	3.4363978068462	0.00123367724164976	0.00767176721922964	-1.37337
PEPD	0.520110451584618	9.75490331143478	3.43608525309377	0.00123481551536923	0.00767473252180422	-1.37423
HSF4	-0.519627	4.9115723523913	-3.43595	0.00123531454894694	0.00767473252180422	-1.37461
MMP9	1.37101753302692	8.92531	3.43382240587502	0.00124308635323363	0.00771427677657065	-1.38046
ITGB4	-0.694647	4.73891738784783	-3.43373	0.00124342920447937	0.00771427677657065	-1.38072
TOB1	-0.53705	9.34884283634783	-3.43355	0.00124407614865897	0.00771467192607226	-1.3812
WNT5A	0.70137150414231	4.78410227545652	3.43168923064234	0.00125093152641599	0.00774266321942175	-1.38633
SLC2A10	0.536640306003854	8.50342599897826	3.42621941681745	0.00127126388290609	0.00784648034493645	-1.40138
MUC6	-0.879844	4.47011785554348	-3.42513	0.00127533734748112	0.00786428302803394	-1.40437
HOXA10-HOXA9	0.673181847496155	7.76133399406522	3.4175436997271	0.00130415989863098	0.00803078350986591	-1.42522
FOXD2	-0.771971	5.20208	-3.41717	0.00130561144002102	0.00803598069667661	-1.42626
FBXL2	0.706145374026924	7.11820515523913	3.41618312475438	0.00130939177737804	0.00805550001831594	-1.42895
ERV3-2	-1.03743	5.36943247430435	-3.41523	0.00131307321346916	0.00807439302396864	-1.43157
ASTN2	0.749205677961541	5.13369435434783	3.41151044575814	0.00132751237009536	0.00814425144677703	-1.44177
PAQR6	-0.616535	5.75628662306522	-3.40895	0.00133755255714333	0.0081982426660495	-1.4488
ABCA3	0.634718084046157	6.46708970947826	3.40807508056672	0.00134098663697153	0.00820788072523016	-1.45119
MAGI1	-1.08272	5.60925197432609	-3.40758	0.00134293201272124	0.0082138853234636	-1.45255
SND1-IT1	-1.20793	5.66462394254348	-3.40751	0.00134320964350584	0.0082138853234636	-1.45274
COMMD9	0.538818014776925	8.5359	3.4047704214318	0.00135407097859603	0.00827265442673888	-1.46025
STAG3L3	-0.755505	6.65984702684783	-3.4043	0.00135592691059533	0.00828016862716735	-1.46153
PRMT7	0.982371321780771	4.50855667823913	3.40345830845046	0.00135929972378205	0.0082969346776489	-1.46384
ERO1LB	-0.927929	5.01951850713044	-3.40261	0.00136267309796155	0.00830985572463691	-1.46615
ANGPTL4	-1.11522	8.81444865045652	-3.39932	0.00137591764610072	0.00837168354823761	-1.47517
NYNRIN	0.934148303365382	7.57394700336957	3.39779137805014	0.0013821037767457	0.00840123467601809	-1.47936
COL8A2	0.648360080261539	8.3068900013913	3.39212565195883	0.00140526647521008	0.00852244826575134	-1.49485
MCF2L	-0.521222	7.46285521182609	-3.39161	0.00140738255782846	0.00853136988652476	-1.49625
TNFSF8	0.51910696190385	6.99659986206522	3.39030859998166	0.00141277282988788	0.00855620248210942	-1.49982
FMO2	-0.814036	8.78346398965217	-3.38545	0.00143301435881173	0.00866991794716938	-1.51307
EMID1	0.528069887165388	6.95697	3.38533476372931	0.00143351557801916	0.00866991794716938	-1.5134
ERF	-0.590145	7.35167251056522	-3.38478	0.00143583957158615	0.00868000457649453	-1.51491
ANXA13	-0.616484	4.53621075123913	-3.38397	0.00143926141272097	0.00869396514577306	-1.51713
GRIA2	0.913850643976924	2.37035115613043	3.38391143586373	0.00143950446935219	0.00869396514577306	-1.51729
LOC729164	-0.835786	5.61892461021739	-3.37702	0.00146885420510412	0.00884321100178068	-1.53609
LOC102724250	-0.748697	8.42589390704348	-3.37042	0.00149747356740671	0.00897873203811812	-1.55407
KRAS	-0.514911	8.75696841773913	-3.36841	0.00150630902947167	0.00902352786812582	-1.55955
CBY1	0.510122646438466	8.80087179156522	3.36800750890274	0.00150806098019557	0.00902959504470605	-1.56063
RHOBTB3	-0.62625	8.68452234404348	-3.36778	0.00150906026714777	0.00902959504470605	-1.56125
DCLRE1B	0.572434743507694	6.53471047621739	3.36771061478567	0.00150936982262381	0.00902959504470605	-1.56144
LOC100272216	-0.853154	7.31277301393478	-3.36487	0.0015219576917679	0.00908228004576014	-1.56917
ALOX5	0.500677202400003	8.23811340982609	3.36326037561276	0.00152911827482411	0.00911886718714993	-1.57354
CNPY4	-0.891442	5.21116873186956	-3.3611	0.00153881189549917	0.00915603461168129	-1.57943
SAMD4B	-0.58025	3.79861891808696	-3.36021	0.00154281126009409	0.00917218310831294	-1.58185
ZBTB3	0.686459347711539	4.87412	3.36003015809573	0.00154360622961402	0.00917218310831294	-1.58233
GULP1	0.62456170738462	7.89291444695652	3.35336197478356	0.00157392736111558	0.00934395745308605	-1.60044
ADCY1	0.574895409015386	6.79998609895652	3.35262390872323	0.00157731800295248	0.00935821011802255	-1.60244
SMG6	-0.572971	5.79305562321739	-3.35206	0.00157993361988741	0.00936700223677758	-1.60398
SSX2B	0.913297	3.87938509493478	3.34835296265334	0.00159707514025594	0.0094643874911135	-1.61403
IRX4	0.780634598515385	3.97794841243478	3.34776207944785	0.00159982696276788	0.00947644927744322	-1.61563
NES	-0.633643	8.44861295656522	-3.3449	0.00161322887818514	0.00953022705303923	-1.62339
APOC2	1.0380739297577	6.2447682711087	3.34461560885026	0.00161455647363917	0.00953381182001132	-1.62416
CACNA2D3	0.96660131058077	4.65883533484783	3.33986083752754	0.00163705939083712	0.00963657523925348	-1.63704
KIF4A	0.646974546776923	5.75271616186957	3.33888029489153	0.00164173688721886	0.00965981041247503	-1.63969
PRG2	-1.08309	4.86564173167391	-3.33769	0.0016474281451331	0.00968898713902868	-1.64291
STK4	-0.900458	4.48706580976087	-3.33562	0.00165736269304192	0.00973010933904369	-1.64851
SAMD9	0.711099316788465	5.82507305554348	3.33466266869774	0.00166200129872906	0.00974436665704311	-1.65111
COL5A3	-0.560295	8.06594624126087	-3.33249	0.00167252615469706	0.00980172948523615	-1.65698
DNAJB14	-0.725439	7.13085161984783	-3.33068	0.00168135829513818	0.00984912585021822	-1.66188
BAZ2A	-0.54924	5.42455791508696	-3.32776	0.00169569900164215	0.00992873426061121	-1.66978
CD177	-0.727154	6.40202305908696	-3.32581	0.00170533290302981	0.00997190022474594	-1.67505
TMEM254	0.539617522096157	5.6873568898913	3.32495977602622	0.00170952563936335	0.00998858180045154	-1.67733
NUDT6	0.839914016480772	4.84365624206522	3.32393824711448	0.00171460338271947	0.0100084108310814	-1.68009
TBX2	-0.726038	6.62184436528261	-3.32155	0.00172650780833751	0.0100601404321059	-1.68652
ITGA8	-0.591096	6.43086767641304	-3.32112	0.00172866827863905	0.0100682938448079	-1.68768
LINC00950	-0.930257	5.63432094926087	-3.31686	0.00175015908320796	0.0101755403048755	-1.69917
S100P	-1.30491	4.20431041069565	-3.31265	0.00177169497452866	0.0102826719737124	-1.71054
TFPI	-0.54775	9.59111269380435	-3.31181	0.00177601038018189	0.0103031970608183	-1.7128
PRDM12	-0.596724	3.23225013636957	-3.31099	0.00178020099694414	0.0103229805289698	-1.71499
BATF	-0.651033	6.81923382504348	-3.30938	0.00178855709081396	0.0103623498204977	-1.71935
MLXIPL	-0.728073	6.45296586732609	-3.30843	0.00179345077232608	0.0103816075998061	-1.72188
PRKY	-0.750711	5.8502721221087	-3.30643	0.00180387040456702	0.0104236757716068	-1.72727
LCK	0.905170060838461	5.60784250117391	3.30442038304696	0.00181441311032794	0.0104708735647067	-1.73268
ZNF23	0.71625435223077	5.65644987347826	3.30376427515784	0.00181786214892972	0.0104845619791415	-1.73445
MAPK3	0.668820162680769	8.94334300415217	3.30341473776479	0.00181970213913479	0.0104868369322723	-1.73539
PTPRC	0.642159250876924	8.70396420378261	3.30027547038197	0.00183630677735862	0.0105649542166692	-1.74383
MYBL1	0.81168595753077	4.78232922117391	3.29537415399494	0.00186251889836589	0.0107041266904885	-1.757
RPUSD2	0.719976330457694	5.84965758515217	3.29440246691083	0.00186775739657291	0.0107272371187451	-1.75961
OTC	0.656546115419232	3.96160762297826	3.29354921454728	0.00187236890603669	0.0107397326626831	-1.7619
USP32P2	-0.561619	8.24901600997826	-3.29156	0.00188317603133016	0.0107923610772981	-1.76724
RC3H1	-0.549414	6.81936774306522	-3.29023	0.00189038762503185	0.0108108059073516	-1.77079
GPRC5C	0.563167566603851	7.09627490741304	3.28976583561224	0.00189294692859193	0.0108155546542054	-1.77205
TEAD1	-0.699078	5.47181447236956	-3.28933	0.00189535843257142	0.0108199853205102	-1.77323
VCAM1	0.783824702426926	11.4382174441957	3.28516457715472	0.0019182622157272	0.0109335509164123	-1.78439
RSRC1	-0.539633	6.49996496026087	-3.284	0.00192471793671592	0.0109592097068194	-1.78751
VASH1	0.652158695219231	7.59069657197826	3.28281225354141	0.00193132782398073	0.0109921140825272	-1.79069
STON1	-0.562568	7.63012774826087	-3.27821	0.0019571362924588	0.011110318343499	-1.80302
EVI2B	0.551784311630771	9.10410052678261	3.2771691145028	0.0019630162067512	0.0111377297333576	-1.8058
SRPK3	0.545393968157691	6.09855329506522	3.27605434070926	0.00196933404717828	0.0111651870733078	-1.80878
DOCK9	-0.554113	7.32558553393478	-3.27558	0.00197200415673775	0.0111755351247516	-1.81004
RRP1	-0.619309	6.57970720821739	-3.27296	0.0019869838441412	0.0112411613800067	-1.81707
CLEC11A	0.607655217103849	6.99360157567391	3.27160975265925	0.00199471510009876	0.0112752549696608	-1.82067
ADAMDEC1	0.655340995134617	5.81491944793478	3.27073860417576	0.00199972600119719	0.0112976064372591	-1.823
ADCYAP1R1	-0.844132	5.16959053652174	-3.26978	0.00200522992124774	0.0113201776219991	-1.82555
SLC23A2	0.523023668515387	7.7118053896087	3.26789601446926	0.00201615976352642	0.0113721727898354	-1.83059
C1GALT1	0.54090461675385	8.14038576582609	3.26739527578273	0.00201906787682186	0.0113788712427451	-1.83193
LOC57399	-0.913274	3.85407567780435	-3.26595	0.00202749857074773	0.0114166554258324	-1.8358
ALDH1A2	-0.538156	8.3461825956087	-3.2609	0.0020571258351313	0.0115639034685685	-1.84926
FGF14	0.909230175642309	4.97520191502174	3.26084275459302	0.0020574903587963	0.0115639034685685	-1.84942
HDAC11	-0.642971	4.62397487984783	-3.25922	0.00206713779892091	0.0115967676686	-1.85376
COMMD8	0.502945992500003	9.05795465934783	3.25917565613547	0.00206737568326595	0.0115967676686	-1.85387
IL23A	0.759350438392307	5.68473217817391	3.25843715857519	0.00207176906976748	0.0116164855810998	-1.85584
NPTX2	0.985124584442312	8.31125296097826	3.25794860200418	0.00207468038906549	0.0116278802992242	-1.85714
CTSK	0.535934447542314	11.575	3.25290718679406	0.00210494920132823	0.0117676090811363	-1.87058
FMO1	0.894919251750001	6.42732539315217	3.25147905952936	0.00211359936253399	0.0118059876555055	-1.87438
SOCS1	-0.62224	5.81446311582609	-3.24763	0.00213708505049733	0.0119120202119377	-1.88463
MS4A1	1.01286344064616	6.02536198486957	3.24706224461056	0.00214056528728815	0.0119226656906139	-1.88614
IRF1	-0.526326	8.82462843708696	-3.24702	0.00214079768770001	0.0119226656906139	-1.88624
C17orf75	1.07851228918462	3.45817888878261	3.24679333341307	0.00214221753161368	0.011925551890006	-1.88685
CD83	-0.835103	8.05568497215217	-3.24356	0.00216217406928258	0.0120038156469375	-1.89545
ACTG1P4	-0.605035	5.76379336019565	-3.24355	0.00216226504342985	0.0120038156469375	-1.89549
C1orf56	-0.557698	5.44707703747826	-3.24267	0.00216771461076532	0.0120269971294433	-1.89782
ATG16L1	-0.902581	4.58834496458696	-3.24212	0.00217113293354546	0.0120409120805056	-1.89928
LTB4R	-0.594769	5.79934346843478	-3.2401	0.00218376459428987	0.0121008187216892	-1.90466
TBX4	-0.547026	3.95778399934783	-3.2392	0.00218936939233813	0.0121267960437422	-1.90704
CD84	0.589448415050002	8.67159475541304	3.23904975118027	0.0021903163207633	0.0121269627353438	-1.90744
EFNA4	0.872346749292309	5.61817603734783	3.23789073796317	0.00219760271662652	0.0121571271990042	-1.91052
RAD51AP1	0.804165	5.03704573030435	3.23651538630288	0.00220627890330701	0.0121898291787977	-1.91417
CYP4F12	-0.880216	5.73750948806522	-3.23616	0.00220849690662193	0.0121918984072989	-1.9151
POLD4	0.511231779123079	7.87393223034783	3.23558910343215	0.00221214044846743	0.0122052510859951	-1.91663
ROR2	0.877096773580771	5.95015953593478	3.23331858100291	0.00222657070927105	0.012269232599989	-1.92266
CDK5R1	-0.793676	3.84155224634783	-3.22695	0.00226752519183284	0.0124502099262653	-1.93955
PPIF	-0.661239	8.06414944002174	-3.22398	0.00228685531433008	0.0125303377144341	-1.94741
EIF1AY	-1.83018	4.53324724002174	-3.22295	0.0022936092706136	0.0125621407132116	-1.95014
SLC6A10P	-0.775664	6.04671493102174	-3.22085	0.00230738616268653	0.0126166997824947	-1.95569
PCDHA1	0.752490314123076	6.00061224013043	3.21853469279133	0.0023227273480752	0.0126848532753884	-1.96183
ECM2	0.537165190465384	9.86386498680435	3.21667940946634	0.00233506778089537	0.0127259750877228	-1.96674
LSM14B	-0.873509	5.1496398186087	-3.21369	0.002355081963941	0.0128192054061924	-1.97464
SERHL	0.583853488450003	5.06181259719565	3.21077943107558	0.00237472442221769	0.0129048808268995	-1.98233
UPP1	-0.70233	7.21333818658696	-3.20877	0.00238839751823368	0.0129685279038082	-1.98765
ROPN1B	0.923862879811539	5.03724	3.2061429950588	0.00240633356440477	0.0130284789424404	-1.99457
WFDC1	0.939045064219231	6.71127947806522	3.20552521108127	0.00241057520802813	0.0130407682112835	-1.99621
RP11-680F8.4	-0.748353	4.87356880965217	-3.20523	0.0024126323888059	0.013046561163833	-1.99699
KCNK2	0.959405083400001	6.64620687504348	3.19951944542293	0.00245217968939956	0.0132330891421397	-2.01204
LSP1	0.570928741942311	8.96334650489131	3.19938356360863	0.00245312879538268	0.0132330891421397	-2.0124
ARHGAP33	-0.649942	5.61543451093478	-3.19836	0.00246030323846041	0.0132663803241402	-2.01511
ATP13A2	0.775400855157694	5.38020216071739	3.19618726316516	0.00247555454041041	0.0133323126653129	-2.02083
DDX43	-0.990113	3.67066960821739	-3.19578	0.0024784541197161	0.0133424282935713	-2.02191
GJA8	-0.627031	3.86080381802174	-3.19563	0.00247945027183777	0.0133424282935713	-2.02228
LOC254896	-0.825734	5.1941	-3.19497	0.00248416163309173	0.0133623448234666	-2.02404
UBBP2	0.979218481730769	5.39286264326087	3.19402414377232	0.00249084095090557	0.013387384501271	-2.02652
POU5F1P3	-0.651255	3.55346601465217	-3.19385	0.00249206485562409	0.0133885222767424	-2.02698
MAOA	-0.993892	9.41341756613043	-3.19367	0.00249337987588993	0.0133901484443346	-2.02746
NTHL1	0.904775834749998	5.90096652228261	3.19352214333318	0.00249440121860021	0.0133901968013089	-2.02784
UTY	-0.589378	5.37883242104348	-3.19116	0.00251120610338158	0.0134585588044685	-2.03406
IGFBP5	0.578317202761539	11.3449025313913	3.18809129976034	0.00253322585348109	0.0135600883706978	-2.04213
CCDC102B	1.25668635287308	4.5312303611087	3.18034064092834	0.00258962309568007	0.0138061042670537	-2.0625
STMN1	0.736087262503847	6.80198595593478	3.17757192936284	0.00261005499032364	0.0138926347513122	-2.06977
POM121C	-0.501505	8.53297064502174	-3.17691	0.00261496235534268	0.0139131565060811	-2.07151
SOCS3	-0.709251	6.42581591430435	-3.1766	0.00261726589128754	0.0139198134073423	-2.07232
USP53	-1.17966	3.23980242413043	-3.17307	0.00264358256577045	0.0140372005609979	-2.08157
MPV17	0.630585991038462	8.55913517434783	3.1699557402833	0.00266704621338266	0.0141334215802934	-2.08974
ARHGAP44	-0.510908	6.87299743863043	-3.1674	0.00268643029052686	0.0142076823081962	-2.09643
ANKRD26	0.529331153303847	5.79910436145652	3.1670480645006	0.00268911191935058	0.0142161803985812	-2.09736
TIMP4	-1.08967	9.00598069586957	-3.16311	0.0027192767632418	0.0143527030117316	-2.10767
MAD2L1	0.505297	5.40763	3.16271601132847	0.00272230630115341	0.0143572350260591	-2.1087
THBS1	-0.59577	6.58636074986957	-3.1596	0.00274640373421015	0.0144612588345532	-2.11684
AIRE	-0.546958	3.94107798743478	-3.15491	0.00278306733086382	0.0146193930045019	-2.12909
LY6E	0.597077357323078	8.58948716591304	3.15449488395786	0.00278636514893471	0.0146250999305394	-2.13019
RNF19A	-0.97084	5.61020491697826	-3.15435	0.00278748141579006	0.0146251553695577	-2.13056
CAMK2N1	-0.636892	8.76904217558696	-3.15417	0.00278888799898871	0.0146267333713813	-2.13102
PCDHGA3	-1.15719	6.02720976408696	-3.15362	0.00279327059047919	0.0146439120492541	-2.13247
RNF186	-0.639103	5.66754301219565	-3.15347	0.00279441869499502	0.0146441268140646	-2.13285
PLVAP	-0.638926	9.6704878328913	-3.15257	0.0028015516283443	0.0146756924309347	-2.13521
CRYBB1	0.686599915526922	3.53343952567391	3.15109155515661	0.00281329722367239	0.0147157620124146	-2.13907
RP1-28C20.1	1.02065224802692	3.0717304611087	3.15104705065808	0.0028136510266422	0.0147157620124146	-2.13919
WDR41	0.707078156880772	7.35796287363044	3.15047401479107	0.0028182103070398	0.0147321575477823	-2.14069
SLC27A6	0.989352320700001	3.98601811208696	3.14704132930351	0.00284566801849914	0.0148304376992467	-2.14964
SERPINE1	-0.96895	8.02641313273913	-3.14687	0.00284702994275566	0.0148316916316775	-2.15008
LAMC3	0.905374120392308	5.58858060078261	3.14586107698365	0.00285516680406807	0.0148682249281135	-2.15272
CCL19	1.12733724443077	7.69300951121739	3.14353660668734	0.0028739617435935	0.0149484435637087	-2.15878
SPG20	-0.502168	7.62820577423913	-3.14102	0.00289442230969661	0.0150489480701089	-2.16533
RP1-223E5.4	-0.643803	4.50635189208696	-3.13995	0.00290322172057104	0.015088767661294	-2.16813
ZKSCAN7	0.781559824788462	5.92324171206522	3.13709335235752	0.00292667073726432	0.0151944611205815	-2.17556
HLA-DRA	0.732044316580774	12.343131531587	3.13705291622507	0.00292700438007422	0.0151944611205815	-2.17566
TRDV3	1.02194	5.52125082856522	3.13595494040899	0.00293607759216932	0.0152296071810289	-2.17852
CCL23	-0.896778	5.51253072495652	-3.13542	0.0029405066515368	0.0152466019129272	-2.17991
TLR8	1.19992864536923	4.37107379908696	3.13463040123213	0.00294705826185318	0.0152683096992831	-2.18197
CYCSP33	-0.858695	4.02148798382609	-3.13319	0.00295902291426538	0.0153185894665316	-2.18571
SYCP2	-0.732884	3.71101531930435	-3.13275	0.00296268582317522	0.015329653387979	-2.18685
KIT	0.586291087903851	8.52057	3.13083670385754	0.00297872298906256	0.0153964708778157	-2.19183
NLGN4X	0.906105806311541	6.29683064723913	3.12847011099579	0.00299863802835763	0.0154873038661016	-2.19798
TRIB2	0.546848594115385	8.64309637630435	3.12818239605054	0.00300106769328226	0.0154877574635367	-2.19873
ZNF395	-0.577798	9.29176357043478	-3.12774	0.00300481796588777	0.0155010636641176	-2.19988
NR1D1	-0.844748	9.21049367165217	-3.12726	0.00300883631873814	0.0155157419056333	-2.20111
TBXAS1	0.668732828319233	7.93399797215217	3.12327538103045	0.00304279221621909	0.0156545989771793	-2.21147
MUC1	-0.701011	5.37032321652174	-3.11756	0.00309210661646432	0.0158740898627389	-2.2263
DGKD	-0.581487	7.6758692708913	-3.11716	0.00309558944479608	0.0158764488508405	-2.22734
C1QB	0.577245648415389	11.7631136607391	3.11676395821013	0.00309900206731429	0.0158877908311497	-2.22836
ACADL	-1.03375	5.19411403276087	-3.11608	0.00310496001423276	0.0159060054640809	-2.23013
HIST1H2BG	-0.80621	3.30182242402174	-3.1147	0.00311703541025716	0.0159616830706432	-2.23371
FCGR3A	0.948069473330772	9.9072692803913	3.11124022305477	0.00314744987973877	0.0160905173620089	-2.24266
SPDEF	-0.583787	5.20931491452174	-3.11075	0.00315180188941316	0.016092000035657	-2.24394
ZBTB44	-0.767139	4.18976611634783	-3.11061	0.00315298685982852	0.016092000035657	-2.24428
CACNA2D1	0.59881856793077	5.89313435013043	3.11056356823687	0.0031534334386046	0.016092000035657	-2.24441
CD69	-0.812082	6.87913996423913	-3.10963	0.00316173155030115	0.0161041308081381	-2.24684
PSMB8	0.516211190180773	8.90818651132609	3.10959933239536	0.00316197851619946	0.0161041308081381	-2.24691
HS3ST3A1	1.05461328754615	3.69875967252174	3.10941433663082	0.00316362043955226	0.0161041308081381	-2.24739
ORC1	0.812045468057694	4.54871003032609	3.10862268478859	0.00317065577648904	0.0161301015213925	-2.24944
KERA	0.688655176203846	4.93321520215217	3.1079451383553	0.00317668874833209	0.0161545798055319	-2.25119
NPBWR2	-0.605804	3.23636896030435	-3.10461	0.00320653786720549	0.016287586931462	-2.25981
DKK2	0.98929277001923	4.16198781945652	3.10383428375954	0.00321352438724709	0.0163042911661363	-2.26182
LOC100507472	0.745515498680772	9.2674330758913	3.1030724684744	0.0032203946391356	0.0163328833941129	-2.26379
HPD	0.735648160288461	3.38678189532609	3.10248883470605	0.00322566734016308	0.016336830550969	-2.2653
CPT2	0.68046256661154	6.80075584863043	3.10235550362274	0.00322687302629111	0.016336830550969	-2.26564
PELI2	-0.624227	7.2048623118913	-3.10209	0.00322927670809268	0.016336830550969	-2.26633
ELL2	-0.963775	7.00704480293478	-3.1	0.00324826577291673	0.016411310686925	-2.27173
TEAD4	-0.555539	6.37469707471739	-3.09848	0.003262130653986	0.0164750676442432	-2.27566
MAD1L1	0.772086316111539	6.36445009580435	3.09624904472379	0.00328254862530931	0.0165465970529597	-2.28141
PTX3	-1.48368	7.04104422321739	-3.09609	0.0032840103227056	0.0165476588717817	-2.28182
VCAN	0.519353730980772	11.7302740742391	3.09516797462371	0.00329249884080597	0.0165780006649093	-2.2842
SEMA5A	0.608639884492314	9.47365397095652	3.0942458775766	0.00330100824937295	0.0166016867355346	-2.28658
PDGFRL	0.597549726880773	9.67872878515217	3.09129836110013	0.00332834767588473	0.0167264645550636	-2.29418
LTB	0.785267674607694	6.71302144921739	3.08994085246932	0.00334101054220015	0.0167646230810628	-2.29767
NACAP1	-0.525302	9.9457295981087	-3.08939	0.00334616532900635	0.0167777592140891	-2.29909
IGFBP2	0.807087033223073	8.79052461617391	3.0877669641984	0.00336138291578395	0.0168412923587403	-2.30328
GPC5	0.933609005576923	5.55020611913043	3.08423378951287	0.00339474280994911	0.0169634541545889	-2.31237
C14orf105	0.896241732703846	1.71757488258696	3.08120005192124	0.00342363492022626	0.0170755728091375	-2.32018
ISG15	0.60836119831154	8.72370287963044	3.07897204420377	0.00344500046052566	0.017156257941029	-2.32591
PLEK2	0.843252983253848	6.07202659930435	3.07851972807589	0.00344935321765761	0.0171714697064197	-2.32707
PTPRT	0.834625506384615	4.93050109543478	3.07741579084978	0.00345999838558464	0.0172179829368427	-2.32991
ZNF804A	0.709583	5.11992662767391	3.07617985784018	0.00347195296877192	0.0172579939563871	-2.33308
KRT18P50	0.505201461857693	3.25399135280435	3.07502854268347	0.00348312395837903	0.017299928187776	-2.33604
SIPA1	0.597942043507698	6.62366482078261	3.07478169039792	0.00348552350721169	0.017299928187776	-2.33668
PCDHB12	0.699393066873078	6.07387170980435	3.07450275146461	0.00348823682443475	0.017299928187776	-2.33739
MUC13	-0.812744	4.79314713167391	-3.07352	0.00349779748619692	0.017340842335055	-2.33991
TST	0.789681859069232	7.50408165204348	3.07168393317002	0.00351576773784791	0.0174168763552488	-2.34463
CAMK2A	0.639033683100001	5.19880454821739	3.07154824281032	0.00351709813358401	0.0174169438460935	-2.34498
P2RX3	-0.834983	4.2432301661087	-3.07073	0.00352513815713916	0.0174502254507783	-2.34708
NFYA	-0.736771	5.17286085456522	-3.07047	0.00352765134545541	0.017456133313258	-2.34774
THAP3	-0.5979	3.83475077108696	-3.06583	0.00357356880023434	0.0176491367412747	-2.35964
GNG7	0.701532438742309	6.1568558938913	3.06494	0.00358246506147208	0.0176678841790049	-2.36193
SPDYE2	-0.651512	6.44045380628261	-3.06443	0.00358759137480573	0.0176864072819061	-2.36324
ADM2	-0.710267	6.08254398745652	-3.06029	0.00362917149607226	0.0178649242197796	-2.37385
FLNB	0.533056771088466	9.00948446802174	3.0592761072775	0.00363939496658297	0.0179019253339505	-2.37644
SEC24D	-0.906624	5.49090454402174	-3.05605	0.0036722057315127	0.0180239918907222	-2.38469
RAB38	0.793066574961538	4.97826020913043	3.05529059583488	0.00367996279955999	0.0180425621810493	-2.38663
IL1R2	-1.20513	4.94670125769565	-3.05155	0.00371839039753661	0.0182159814030432	-2.39619
CHKA	-0.547824	6.80930377286957	-3.04828	0.00375236888439257	0.0183485920703814	-2.40456
ATP1B1	0.509994273388463	9.13679942093478	3.04589719241103	0.00377726042683772	0.0184225013516897	-2.41064
RBP4	0.887159057000002	9.32940687586957	3.04434649250743	0.00379355279497514	0.0184951429484468	-2.41459
NR0B2	0.565550726303847	5.60250877102174	3.04415293240815	0.00379559104466479	0.0184966116077685	-2.41509
ATP6V1B1	-0.765415	3.90461364036957	-3.04404	0.00379673310601146	0.0184966116077685	-2.41536
KIAA0101	-0.675996	6.50221845321739	-3.04105	0.00382841131163264	0.0186182012333537	-2.423
RP5-1184F4.5	-0.585025	3.18392479076087	-3.03921	0.00384799708050522	0.0186711142273817	-2.42769
MCM3AP-AS1	-0.828094	4.58694043213043	-3.03785	0.00386249067811801	0.0187240971044813	-2.43115
IRS1	-0.630369	6.86275574763043	-3.03682	0.00387354974009182	0.0187606892757944	-2.43378
RPS2P45	-0.679536	4.74003379723913	-3.03075	0.00393926803123234	0.0190389882779818	-2.44924
ZNF184	0.629792481292308	5.58034171973913	3.03071369267753	0.00393964700361656	0.0190389882779818	-2.44933
TRIM36	0.796739916150002	5.01364565080435	3.03041414742913	0.00394291545228208	0.0190478242101297	-2.45009
DCLRE1A	0.714183072592308	5.72723792330435	3.02782040384806	0.0039713231533854	0.0191431090925032	-2.45668
DNASE1L3	0.875181807557691	8.66629139793478	3.0266450190026	0.00398425945040807	0.0191970126703303	-2.45967
PLD3	0.539853215184616	10.2506734661739	3.02654079974861	0.00398540839137575	0.0191970126703303	-2.45994
PYGO1	0.708668570261539	3.97347384878261	3.02588562728235	0.00399263829802889	0.01921784089084	-2.4616
GATA6	-0.602171	5.72430012634783	-3.02547	0.00399721355120185	0.0192328641839749	-2.46265
ST6GALNAC5	0.589723444815388	6.00987449686956	3.02522573361717	0.00399993271880281	0.0192389491169472	-2.46328
TRIM31	-0.556333	3.86254608204348	-3.0236	0.00401792956879517	0.0192904371711266	-2.4674
CDH13	0.937037192615384	5.80763323456522	3.02234310785151	0.00403194365062054	0.0193296551891112	-2.4706
MBL2	0.861564409511538	2.58192941693478	3.02201556243656	0.00403559611002774	0.0193401557055568	-2.47143
MAFK	-0.940224	4.06060723286957	-3.02154	0.00404086668538819	0.0193561287964296	-2.47263
HRH2	-0.801456	5.02173422432609	-3.02145	0.00404185588083001	0.0193561287964296	-2.47286
NOVA1	-0.543871	8.92718177082609	-3.01864	0.00407336339614047	0.0194854432794787	-2.47999
CHUK	-0.50124	6.55502118804348	-3.01325	0.00413449426061538	0.0197283389556853	-2.49367
NUS1P3	0.768604568776927	4.8970485486087	3.0128732946416	0.00413880024417265	0.0197417637323013	-2.49462
ZNF813	0.553780021376922	5.55512924073913	3.01098182885887	0.00416045854206804	0.0198307694183546	-2.49941
KLHL29	-1.09311	4.16553194856522	-3.0077	0.004198301585199	0.0199751564990745	-2.50773
CETN1	-0.549749	6.65353456904348	-3.00703	0.00420608160063772	0.0199977862442973	-2.50943
TLDC1	0.661067250415384	5.45080317095652	3.00664237990346	0.00421054901531499	0.0200021370042241	-2.5104
UNC5C	0.635543154400001	5.4799011493913	3.00655759013381	0.00421153334518516	0.0200021370042241	-2.51062
SGK1	-0.554432	10.9639022958261	-3.00502	0.00422937126920278	0.0200508579848549	-2.51449
ARHGAP28	0.606096708115385	5.77582746173913	3.00307631702357	0.00425213405778392	0.0201164220215771	-2.51942
IGLL5	0.934232184407696	7.77340218604348	2.99577988671037	0.00433842022660341	0.0204447695901492	-2.53785
RRN3	-0.50632	7.32689550104348	-2.99575	0.00433873654188772	0.0204447695901492	-2.53792
KIF20A	1.03937696080769	4.83356451586956	2.99329808436796	0.00436814084439802	0.0205394237287069	-2.54412
BEST1	-0.511741	5.77603707815217	-2.99236	0.00437940025649341	0.0205777361252712	-2.54648
PCDHGA10	-1.48175	5.50022349815217	-2.9918	0.00438618518896726	0.0206022981159339	-2.5479
FGF9	0.989289495023079	4.86049212452174	2.99029184533204	0.00440439677537728	0.020651171977283	-2.5517
MUC3B	-0.695698	5.63176799132609	-2.98907	0.00441925901855479	0.0207108391823804	-2.55479
PGLYRP1	-0.612477	3.15883525478261	-2.98898	0.00442025395114991	0.0207108391823804	-2.55499
SEBOX	0.893786237792311	4.9465695006087	2.98869648993631	0.0044237512061196	0.0207108634730914	-2.55572
ARHGAP29	-0.513902	9.38606951232609	-2.9882	0.00442982879139201	0.0207121294738869	-2.55698
MAK	-0.880649	3.54490561982609	-2.98546	0.00446329353440653	0.0208402895540859	-2.56388
PGS1	-0.605185	6.92507200182609	-2.9853	0.00446521362336732	0.0208402895540859	-2.56427
ST14	0.751220342176923	5.46219	2.98425713072287	0.00447802760022224	0.0208853565120379	-2.5669
TLL2	-0.559105	4.19582031702174	-2.98389	0.00448249072995909	0.0208914393534774	-2.56781
PECR	0.63611424271154	5.48550591358696	2.98145114235017	0.00451265447679159	0.021009813715073	-2.57396
IL18	0.696898589157694	6.19580302571739	2.97914070525703	0.00454135374566009	0.0211062846078166	-2.57978
CLDN15	-0.817316	6.7418975986087	-2.97833	0.00455145755872636	0.021138388036964	-2.58181
DBF4	-0.553799	5.73167715791304	-2.97776	0.00455858806099451	0.0211491376677273	-2.58325
CRY2	-1.16319	5.92434516034783	-2.97635	0.00457626895760574	0.021194085960172	-2.5868
MMP14	-0.578149	8.71049408189131	-2.97491	0.00459429844086824	0.0212574430058858	-2.5904
TAAR3	-0.588733	3.57064515902174	-2.97181	0.00463353458514899	0.0214217972589184	-2.59819
CCDC87	-0.63439	4.46070074967391	-2.96619	0.00470536141828279	0.0217159160780274	-2.61229
HCK	0.577983739800004	9.06142471182609	2.9646566545371	0.00472518967156599	0.0217922188932369	-2.61614
UGT2B4	0.762597155026923	1.67051544763043	2.96424561405132	0.00473050674092269	0.0218015375129563	-2.61717
SUSD4	0.844271062788464	5.78743448141304	2.96372618870655	0.00473723382735018	0.0218173369896799	-2.61847
ZSCAN16	-0.544124	5.26189121652174	-2.95912	0.00479727692274071	0.0220174324948264	-2.63001
PNPLA2	-0.594384	9.63260626776087	-2.95912	0.0047973267143033	0.0220174324948264	-2.63001
BCL3	-0.701777	8.60189734678261	-2.95849	0.00480556863302506	0.0220476088480827	-2.63159
CST6	0.896466675615387	4.33373742478261	2.95583533861158	0.00484053303741107	0.0221926275514164	-2.63823
SGCG	1.06752627895769	4.5094246668913	2.94941410509683	0.00492614088955836	0.0225304514336751	-2.65427
KMT2B	-0.710737	4.09255408278261	-2.9486	0.00493707765546457	0.0225726671789941	-2.6563
KDR	-0.606485	7.31997086758696	-2.94844	0.00493925212409458	0.0225743483781464	-2.65671
NIP7	-0.590495	6.43238651393478	-2.94832	0.004940858740057	0.0225743483781464	-2.65701
C5AR1	-0.557631	8.95656495713044	-2.94521	0.00498298136371208	0.0227197154421991	-2.66477
OSM	-0.584209	2.69306	-2.94448	0.00499284747106294	0.0227476028300516	-2.66658
GRM1	0.726689591246152	4.91651968765217	2.94249487745499	0.00501996787464577	0.0228332582798967	-2.67154
C1orf159	-0.510641	6.31352895797826	-2.94149	0.0050337328800523	0.022878305571129	-2.67405
DOHH	-0.513292	5.3675512063913	-2.94143	0.00503453780471142	0.022878305571129	-2.67419
ZNF780A	0.900049	4.38841209015217	2.9406010996922	0.00504593714568529	0.0228884124231754	-2.67626
L1TD1	0.834972069176928	6.92303142365217	2.93941099638879	0.00506232101501099	0.0229391298614424	-2.67923
ABHD8	0.748185238642308	5.03913086284783	2.93796713409635	0.00508226492303398	0.0230058583630974	-2.68283
STEAP1B	-0.559601	5.34643170628261	-2.93665	0.00510050389738022	0.0230726282662955	-2.6861
TTC9	0.902838254800001	4.93183005334783	2.93277599609402	0.0051545763312068	0.0232791508726114	-2.69575
MMP3	1.2594	11.2950816120652	2.93180810240658	0.00516816451374743	0.0233149086027753	-2.69816
FZD2	0.787360363103846	6.13809	2.92846139308788	0.00521540644877548	0.0234799799516519	-2.70648
CES1P1	-0.773857	3.11839046073913	-2.92565	0.00525538145268621	0.0235956994143518	-2.71346
DCXR	-0.725808	8.09539292021739	-2.92259	0.0052992267971288	0.0237040489839779	-2.72105
CHRNB2	-0.671256	5.81835266269565	-2.92225	0.00530409079896742	0.0237177853272285	-2.72189
TP53I3	0.52911514269231	8.26196971065217	2.92159902251714	0.00531353653330579	0.023751993148373	-2.72352
SIRT4	0.663218112584616	4.62934963926087	2.92058866616192	0.00532812879999365	0.0238091755532149	-2.72603
PODNL1	-1.08982	5.08949616467391	-2.91988	0.00533844866970052	0.0238472342296956	-2.72779
IL13	-0.808488	5.76949359069565	-2.91767	0.00537043516327392	0.0239416063042212	-2.73325
ATP9A	0.546888546780772	7.80358389019565	2.91420191586954	0.00542123793841447	0.0241355483713929	-2.74186
GOLPH3L	0.686461334457695	8.30935039754348	2.91381923433543	0.00542686469344567	0.0241443455432916	-2.74281
HILPDA	-0.775368	8.94684199476087	-2.91342	0.00543271662540172	0.0241622538010049	-2.74379
ZFP2	0.814321921138459	4.68672306734783	2.91250253767699	0.00544626630808949	0.0242143746074285	-2.74607
ATP13A3	-0.561886	7.4184041036087	-2.91207	0.00545264979828807	0.0242291560431023	-2.74714
FAM134B	-0.503864	9.63674722532609	-2.91199	0.00545385359523339	0.0242291560431023	-2.74734
NCKAP1	-0.514607	8.5051507971087	-2.91165	0.00545884531463024	0.0242291560431023	-2.74817
KIAA1045	-0.635043	4.93920518554348	-2.91155	0.00546036409382952	0.0242291560431023	-2.74843
MUC5AC	-0.555903	6.34816995191304	-2.9114	0.00546260143139589	0.0242291560431023	-2.7488
ZMAT5	0.785847973211539	5.57063465663043	2.91131435636634	0.00546382966262382	0.0242291560431023	-2.74901
GPM6B	-0.766307	7.32262996613044	-2.91072	0.00547258087623782	0.0242552494297136	-2.75047
IRF2BP1	-0.645881	7.4181252313913	-2.90551	0.00555032158110775	0.0245040399043098	-2.76335
FAM198B	1.02750878566538	6.80995173432609	2.90491253430985	0.00555937053135689	0.0245330806949848	-2.76484
MMACHC	0.527173026788463	6.35224356771739	2.90435571077755	0.00556775366834399	0.0245482259237286	-2.76622
UBIAD1	-0.521757	6.86190335315217	-2.90266	0.00559335088759819	0.024611860342735	-2.77041
MDK	0.929822967765385	6.90931390406522	2.9006400806165	0.0056239954514632	0.0247220298559335	-2.7754
AQP8	-0.613834	5.53261377784783	-2.89577	0.00569857774015907	0.0250166238861878	-2.78742
NRGN	0.825256402146153	6.64871193747826	2.89497721061022	0.00571072940071292	0.0250533392315853	-2.78937
P2RY13	0.905245296669231	6.23812424917391	2.8947429106833	0.00571434466775972	0.0250584673242491	-2.78995
BCCIP	-0.582188	6.72424122671739	-2.88869	0.00580848278328213	0.0253727879043833	-2.80486
GADD45G	-0.506297	6.90214733667391	-2.88634	0.00584543947801296	0.0255173689688704	-2.81065
PES1	-0.527539	7.6620648188913	-2.88596	0.0058513773817796	0.0255348626290989	-2.81157
ZNF107	0.511405490100001	4.90484585191304	2.88513010872846	0.00586451969730295	0.0255721675173286	-2.81362
CADM1	0.714904752250003	8.40639862684783	2.87947842873938	0.00595451724359271	0.0259080261779608	-2.82751
CTSD	0.591932954538457	9.8095186173913	2.87839381519548	0.00597193483195889	0.0259667265030639	-2.83018
PLXDC1	0.578754730111537	8.7905726121087	2.87449504933165	0.00603493613043055	0.0262320408140667	-2.83975
PIK3R1	-0.511771	9.07512847647826	-2.87237	0.00606961465989264	0.0263605213611415	-2.84497
TBC1D19	0.824086955323078	5.36811638569565	2.87202475425914	0.00607517342039345	0.0263722739847536	-2.84581
PCDHGC3	-0.630205	6.77493657743478	-2.87155	0.00608301149072756	0.0263976354947026	-2.84698
HSD17B3	-0.728528	5.91577602515217	-2.8711	0.00609031147029076	0.0264119835467331	-2.84807
ICAM3	0.671397236050002	7.16949364823913	2.8703208909434	0.00610307183157779	0.0264426628437957	-2.84998
ADH1B	-1.59594	8.51008365293478	-2.86508	0.00618959699068223	0.0267898558232179	-2.86281
ELOVL4	0.918166197026924	4.93338135371739	2.86409676081872	0.00620599805661554	0.0268299962536251	-2.86523
FOS	-1.15382	11.4316524141087	-2.86386	0.00620994666208642	0.0268299962536251	-2.86581
NOX5	0.68702830773077	5.57410834934783	2.86379423344033	0.00621104169718002	0.0268299962536251	-2.86597
LAMB1	-0.577719	9.11027638202174	-2.86288	0.00622627468583641	0.0268650970919183	-2.8682
BC069804	-0.756383	5.2541784348913	-2.86265	0.00623020715253563	0.0268650970919183	-2.86877
STX11	-0.967225	4.09320750278261	-2.85918	0.00628848709780767	0.0270592001457628	-2.87726
SLC38A4	0.908496350819231	3.54698935736956	2.85833488313561	0.00630271496344995	0.0271020841422472	-2.87932
MIR600	-0.57623	5.02330918508696	-2.85384	0.00637911403201711	0.0273656728513738	-2.89029
PCDHB6	0.750924935357693	5.92842627997826	2.8537748372159	0.00638024838095911	0.0273656728513738	-2.89046
ZNF528	0.678950881373077	5.66686378154348	2.85375631325159	0.00638056513749429	0.0273656728513738	-2.8905
TENM3	0.765145	5.09296267058696	2.8517737608775	0.00641455094217093	0.0274616166230389	-2.89534
BATF3	-0.631799	7.24058975104348	-2.85098	0.00642819539599849	0.0274986224136068	-2.89727
CHODL	0.727811740253848	5.31853933908696	2.8475058898447	0.00648828360720659	0.0276911587329813	-2.90575
ACSM3	0.542403265815384	5.08163934773913	2.84655724957027	0.00650477899817321	0.0277454730115566	-2.90806
ADAM15	-0.802169	6.68466255386956	-2.84403	0.00654899144058812	0.0278711421443562	-2.91423
TRAPPC10	-0.833381	5.77262209376087	-2.84125	0.00659779940551159	0.0280517816575705	-2.92098
MX1	0.528134937069231	8.49587651008696	2.83891	0.00663925696200041	0.0282099106445164	-2.92669
PRIM1	0.500786295257693	6.85184827545652	2.8375198111215	0.00666388867368293	0.0282963902044315	-2.93006
SLCO2B1	0.533084373834619	10.2841688856739	2.83471475020085	0.00671400279056274	0.0284452642251036	-2.93687
A4GALT	-0.501938	6.94155586295652	-2.83449	0.00671794651921862	0.0284528589848558	-2.93741
SLC37A1	-0.686518	3.43626942273913	-2.83385	0.00672954476095782	0.0284865888583099	-2.93898
LTBP2	0.561160354626926	10.5263819801957	2.83381129896253	0.00673021775022443	0.0284865888583099	-2.93907
XCL1	0.79411886091923	4.26415757080435	2.83298492631772	0.00674508110647203	0.0285403671770011	-2.94108
ASPM	1.00068477311154	4.10931550732609	2.83206568980713	0.00676165048919996	0.028601327477022	-2.94331
GPR18	0.950283011323078	4.75575171526087	2.8307893946874	0.00678471848380205	0.0286805597268296	-2.94641
PYGM	0.636570751061543	6.54313502169565	2.83041627579873	0.00679147607295464	0.0286896642514616	-2.94731
ACP5	0.705985170092314	9.72324870873913	2.83033847097802	0.00679288598888834	0.0286896642514616	-2.9475
DNAJC12	0.664430166003848	5.86002764528261	2.82771779485324	0.00684053454307901	0.0288519612249063	-2.95386
ZNF552	0.531512520269235	6.21665475065217	2.82750050203083	0.00684449918919786	0.0288554157596813	-2.95439
SEMA3D	0.849430714942308	3.53855640054348	2.82726979937992	0.00684871083709394	0.0288554157596813	-2.95495
CDKL2	-0.519356	3.72552417428261	-2.82647	0.00686342000361012	0.0288932069980111	-2.9569
ACR	-0.593036	5.0244087173913	-2.82614	0.00686941457056717	0.0289092416560267	-2.95769
VN1R1	0.616875574730773	5.4173131026087	2.82533155110625	0.00688418997428908	0.0289622076303822	-2.95964
UTS2	0.709130397676924	4.60788861886957	2.82484321918532	0.00689315558906984	0.0289814904566519	-2.96083
SLC16A4	0.700484171342311	6.62937869732609	2.82348228455699	0.00691819903585652	0.0290683032551697	-2.96413
GMNN	-0.507928	7.53527995893478	-2.82139	0.00695689805339811	0.0291961061804634	-2.9692
KLF10	-0.538028	10.0327	-2.82136	0.00695744512594094	0.0291961061804634	-2.96927
LOC100131532	0.655893470569232	4.5335347716087	2.81559407709983	0.00706502326763652	0.0296091385034766	-2.98322
STRN3	-0.59822	6.44448	-2.8126	0.00712151724386438	0.0298183946136734	-2.99046
NDUFB2-AS1	-0.653827	4.79727084984783	-2.80996	0.00717165958244445	0.0299884549877497	-2.99683
CXCL6	0.789544736242307	6.04987304758696	2.8086922132028	0.00719585053985332	0.0300440388543686	-2.99989
IRX5	0.573437973469233	6.37010182773913	2.80610857451909	0.00724539868181101	0.0302032424722074	-3.00613
HPSE	0.679442582353849	6.99774740273913	2.80416043051902	0.00728296817693498	0.0303311776058939	-3.01083
MFAP5	-1.10681	9.61311376619565	-2.8034	0.00729761876082435	0.0303484262866212	-3.01265
LRRC3	-0.727477	3.58535304578261	-2.80162	0.00733230202570302	0.0304407906133	-3.01696
LOC101929777	0.645709948988462	4.38725432045652	2.79678247067889	0.00742689086256863	0.0307851724973975	-3.0286
RAP1GAP	-0.588768	5.1571184126087	-2.79559	0.00745030709205256	0.0308532285242891	-3.03146
THPO	0.504906227073078	3.95375081036957	2.79475536408304	0.0074668921953795	0.0309122325722331	-3.03347
FABP2	-0.631575	4.33728	-2.79325	0.00749663765067459	0.0310062621030247	-3.03708
CCL14	-0.61448	10.4252	-2.7872	0.00761778728921354	0.0313895552879837	-3.05164
LEPREL2	0.611278934061542	6.95231682886957	2.78435308823338	0.00767531625864638	0.031600304332496	-3.05846
DRP2	0.645558864284617	5.42644886330435	2.78171418464682	0.00772903907503643	0.0317589312971441	-3.06479
KLRB1	0.822573215930769	6.36508086556522	2.78043279506751	0.00775525079577388	0.0318279978660615	-3.06786
GUSBP3	-1.05197	5.10440771947826	-2.77961	0.00777204825396669	0.031874630439232	-3.06982
ZNF787	-0.509733	5.86080273802174	-2.77952	0.00777406500317248	0.031874630439232	-3.07006
GPC4	0.686660145576923	6.68901649869565	2.77925737757522	0.00777936701376046	0.0318771873502563	-3.07068
NOS3	-0.758255	5.25118588784783	-2.77896	0.0077853909115221	0.0318914108351511	-3.07138
ITM2C	0.637608246792309	7.93113586082609	2.77851691802841	0.00779459470006996	0.0319192272748685	-3.07245
GUCA1B	-0.66372	5.31429562717391	-2.77692	0.00782750654934994	0.032000648026223	-3.07627
URB2	-0.581428	6.83453907454348	-2.77673	0.00783141284198108	0.032000648026223	-3.07673
MAB21L2	0.566007180930765	8.78208467556522	2.77321867998721	0.00790436028219331	0.0322588625277911	-3.08513
SLC6A11	-0.645196	3.67882640463043	-2.77058	0.0079595475489889	0.0324253078659492	-3.09144
KRT19P2	-0.698959	3.89703016391304	-2.76947	0.00798296886630568	0.0324829779061992	-3.09411
SPDL1	0.819588967238462	5.29241735730435	2.7693082161799	0.00798628896582444	0.0324829779061992	-3.09448
AGBL5	0.625309643961541	5.67544470521739	2.76874	0.00799816451269025	0.0325012970842869	-3.09583
TNC	0.735024816046158	11.0369310618696	2.76439135502223	0.0080904159687661	0.0328156798585922	-3.10623
FLJ11292	-0.523703	3.73434387067391	-2.76189	0.00814385970589008	0.0329616989993293	-3.11219
FAM204A	0.796057252792309	4.38477361365217	2.7606755401006	0.00816993796367146	0.0330268244026536	-3.11509
ZNF345	0.674089129173079	4.82817959184783	2.76019331628764	0.00818031075399754	0.0330426138643078	-3.11624
MSRB1	0.663535579969231	8.00257567034783	2.7576236851364	0.00823578965562686	0.0332162588381111	-3.12236
LRP3	0.52116405417308	6.7560059098913	2.75757293447651	0.00823688886285662	0.0332162588381111	-3.12248
GTF2H2B	-0.724239	5.62190856580435	-2.74974	0.00840810867433287	0.0337728677301551	-3.14112
RIMBP2	0.85825357011923	5.06439532963044	2.74814232173409	0.00844351285759328	0.0338842064828235	-3.14492
COL16A1	0.544507418369232	8.30881708495652	2.74691172837297	0.00847082499667228	0.0339628985240934	-3.14785
OR1E1	0.837899710507693	4.78437025034783	2.74626548772596	0.00848520046006529	0.0340102262076617	-3.14938
ITGBL1	0.644069494065384	10.6754848898043	2.74468284687879	0.00852050100589356	0.034105937469406	-3.15314
CLEC7A	0.548787840053848	7.94052851743478	2.74458175767035	0.0085227603801554	0.034105937469406	-3.15338
SLC5A2	0.673517656892312	6.05402919882609	2.7439034545353	0.00853793495890166	0.0341093556062786	-3.15499
TWISTNB	0.548667851288464	6.01231620184783	2.73914437239282	0.00864510491645545	0.0344470682218901	-3.16628
LOC51145	-0.687622	4.96474783765217	-2.73909	0.00864627402258071	0.0344470682218901	-3.1664
HSD17B6	0.567305201515385	3.23255311417391	2.73887003411603	0.00865132040327952	0.0344567946323933	-3.16693
VSTM4	-0.58196	6.17076840869565	-2.73672	0.00870016769265705	0.0345453573729726	-3.17203
CNOT3	-0.593574	5.37306144382609	-2.73445	0.00875202349048444	0.034714670214187	-3.1774
ALDH1A1	0.579988671669234	9.55422796808696	2.73230224262501	0.00880135773757974	0.034886292716502	-3.18249
PRODH2	-0.52388	6.48152760934783	-2.73128	0.00882496265694816	0.0349484374441477	-3.18491
QTRT1	-1.04432	5.78551203697826	-2.72942	0.0088679150898849	0.0350765289754508	-3.1893
HOXA1	0.531135304069231	3.44693525769565	2.72773534205311	0.00890709551424632	0.0351894122959785	-3.19329
PET112	0.723948617496153	5.50132555536957	2.72662601109539	0.00893295601727848	0.0352389529497592	-3.19591
ZNF780B	0.963503969446154	2.30019916452174	2.72501032006188	0.00897074444728212	0.0353248100042276	-3.19973
AOC1	0.65769967526923	6.09453579521739	2.72467385133384	0.00897863241684089	0.0353348321861215	-3.20052
P2RY2	-0.676733	3.90259565736957	-2.7236	0.00900386868018493	0.0354236082786455	-3.20306
IL13RA2	0.896461017103848	7.31698821154348	2.7229093237557	0.00902010365034449	0.0354703608143827	-3.20469
PNP	-0.512386	9.16694709621739	-2.72287	0.00902111542901516	0.0354703608143827	-3.20479
BNIP3	-0.551366	8.46145375132609	-2.72092	0.00906716466425965	0.0356196575628638	-3.20939
SLC2A11	0.613164418207695	4.90387	2.71958085263888	0.00909881252122088	0.0357333709080132	-3.21254
ZIC3	0.785942665376925	4.42448081573913	2.71862552207954	0.00912151991438206	0.0357906686168886	-3.2148
TOP3B	-0.67044	4.19582995358696	-2.71642	0.00917424374111261	0.0359442304394836	-3.22001
PAX6	0.535525957900001	4.33868	2.71615061524227	0.00918058926812049	0.0359496163974361	-3.22063
LMAN1	0.752983165500001	5.83744	2.71425971874344	0.00922595698981225	0.0361040630485937	-3.22508
VNN3	-0.763655	4.26273568421739	-2.71334	0.00924817097651565	0.0361695912200983	-3.22726
ADD3-AS1	0.646122557930771	4.59721356795652	2.71279469017073	0.00926124879363699	0.0362100318632682	-3.22853
NVL	0.708861796019232	4.7594312148913	2.71151125273784	0.00929226823548499	0.0362776953809799	-3.23156
SEMA4D	0.776582633426925	6.00086284484783	2.71105299583655	0.00930336701081215	0.0362995974784697	-3.23263
CNR1	-0.509226	5.88606894176087	-2.71085	0.00930819500229046	0.0363077249470056	-3.2331
MARCO	0.746745493411538	10.9432706848043	2.7091451494777	0.00934970545516765	0.0364266727703984	-3.23712
IL10	-0.53159	6.03222001978261	-2.70721	0.00939684794848595	0.0365457535473754	-3.24167
GRIN1	-0.51944	5.55741695176087	-2.70572	0.00943345803626511	0.0366558018348057	-3.24518
LBP	-0.955344	7.62173464054348	-2.70519	0.00944648285430611	0.0366956325150975	-3.24642
OVOL1	-0.585592	3.9212739016087	-2.70455	0.00946212199499642	0.0367348070524854	-3.24792
MCM10	0.679641070788463	4.13059107380435	2.70421388386502	0.00947046355726554	0.0367355863613245	-3.24871
DYM	-0.915681	4.72124285917391	-2.70421	0.0094706546830057	0.0367355863613245	-3.24873
SMAD6	0.673019063523077	5.41999333778261	2.70341722717836	0.00949010639490411	0.0367786807164948	-3.25058
C3AR1	0.582412063311539	10.1633228372391	2.70191887841982	0.00952715214168805	0.0368790287907837	-3.2541
RBBP9	-0.515434	4.65326255945652	-2.69612	0.00967172075635654	0.0373185094645064	-3.2677
SCN3A	-0.980603	4.06580900373913	-2.69211	0.00977302723295098	0.0376544803991385	-3.2771
PIDD1	-0.575921	5.52290612352174	-2.68965	0.00983542444627705	0.0378728265359262	-3.28284
TCRDV2	0.763142379403847	6.27780523163043	2.68876186395255	0.00985820947241321	0.0379476967679627	-3.28493
MICAL2	0.520234281103843	8.16298695828261	2.68815240994117	0.00987379784379666	0.0379671713048456	-3.28636
BDKRB1	-0.545824	6.66031820432609	-2.68795	0.00987887882909809	0.0379738245488173	-3.28682
EPHA7	0.738984664838463	3.43678839617391	2.68501900639889	0.00995430103900296	0.0382193149035971	-3.29368
RP11-119F7.5	0.736803266811537	4.41634582702174	2.68395986507687	0.00998164852909979	0.0383131935851431	-3.29616
SPP1	1.04169468820385	9.67379634215217	2.68301361375637	0.010006139522163	0.0383602459064088	-3.29837
ACSL4	-0.588751	7.4185778623913	-2.68266	0.0100153106171071	0.0383755832944601	-3.29919
SLC22A3	1.02211354467308	3.56791704358696	2.67955140134681	0.0100962202385879	0.0386520130523305	-3.30645
STAP1	0.825471110976921	4.76142247504348	2.67851670393961	0.0101232854848911	0.038744414672643	-3.30886
CCL16	-0.548241	5.74603842636956	-2.67831	0.0101286822315376	0.0387538559087498	-3.30934
PFAS	-0.603455	6.60327422615217	-2.67605	0.0101881667352902	0.0389251534973091	-3.31462
TRIM46	-0.597694	3.24872724130435	-2.67393	0.0102441122776907	0.0391163028571058	-3.31956
CD19	0.612650790526923	5.76445955415217	2.67276074391962	0.0102750681494815	0.0392005556426858	-3.32228
LOX	0.586635489296157	8.26547804545652	2.67224878327074	0.0102886690715552	0.0392411262426357	-3.32347
THAP9	0.872542219473077	2.47534187954348	2.67049623009975	0.0103353532385202	0.0393737664993972	-3.32755
P2RX7	0.588937221488465	6.39750322502174	2.66962260948013	0.0103586971317876	0.0394399789758648	-3.32958
ATHL1	-0.566132	6.26555364930435	-2.66847	0.010389672142327	0.0395465304824632	-3.33227
IGLVIVOR22-1	0.666339152203847	3.90155246128261	2.66661747083113	0.0104393671086316	0.0397128296651912	-3.33657
EFNA1	-0.695621	6.92187525728261	-2.6659	0.0104587987094174	0.0397753106755215	-3.33825
TWSG1	0.720294894003849	6.4150083931087	2.66405	0.0105087859115654	0.0399080422774264	-3.34254
CATSPER2	-0.738523	5.8848313881087	-2.65925	0.010639491797168	0.0403464902526206	-3.35368
COA7	-0.537198	6.6533751031087	-2.65456	0.0107688874276773	0.0407672052539365	-3.36456
FHL5	-0.551664	7.14035522708696	-2.6544	0.0107731734833215	0.040771606770785	-3.36492
[truncated: 366 more rows]
