# Supplementary material for: Integrated Bulk and Single-Cell Transcriptomic Analysis Followed by Clinical Validation Reveal Programmed Cell Death-Related Shared Molecular Signatures in OA and MDD
Source: Int J Mol Sci. 2026 Jun 6;27(12):5154. doi: 10.3390/ijms27125154 (PMC13300034; doi:10.3390/ijms27125154)
Supplement: Supplementary file 1 [file ijms-27-05154-s001.zip › Supplementary Table S4.xlsx]

## Sheet: Detailed information of 24 PCD-
gene	logFC	AveExpr	t	P.Value	adj.P.Val	B
SIK1	-2.84348	8.28070931521739	-11.7034	1.32973161293319e-15	9.02520304931782e-13	25.3267436930232
RHOB	-1.55851	11.6961337173913	-10.9397	1.40316515372125e-14	5.92270663122684e-12	23.0236787677319
MYC	-2.11134	9.57202577826087	-10.8168	2.0645167422504e-14	5.92270663122684e-12	22.6457115773106
CX3CR1	2.71476339153846	8.26919575217391	10.7779621229947	2.33361175383248e-14	5.92270663122684e-12	22.5257630339075
CDKN1A	-1.91491	9.51965521086957	-9.51739	1.37514481135496e-12	2.90843127601574e-10	18.528324650122
VEGFA	-2.26525	8.14175102391304	-8.8091	1.4741694279503e-11	2.40252170320223e-09	16.1976810012886
JUN	-2.01818	10.4575686652174	-8.73513	1.89437101875723e-11	2.6710631364477e-09	15.9511575256351
TNFAIP3	-1.62169	9.23509380434783	-8.54762	3.58610928601688e-11	4.55077268395542e-09	15.3237720697083
ATF3	-2.53779	8.96276084782609	-8.49083	4.35359367020319e-11	5.0224639704435e-09	15.1331032469327
PPP1R15A	-1.62033	9.16719584347826	-7.83013	4.2426215574562e-10	3.58925783760794e-08	12.8944796242382
NR4A2	-2.28259	7.62117538913043	-7.27512	2.94104067361151e-09	1.77722886419667e-07	10.9912847674503
INHBB	-1.65753	7.35473360869565	-7.22163	3.54730671651714e-09	2.04615101057284e-07	10.8071215109164
DDIT4	-1.97775	10.3217582217391	-7.08267	5.77519285690887e-09	3.05363322309056e-07	10.3283030595318
TREM2	2.43427866423077	8.47802304130435	6.85341	1.29216403264194e-08	6.30675445162545e-07	9.53743154613826
PTGS2	-2.54125	6.24386163913043	-6.66234	2.52996210396456e-08	1.10010282455523e-06	8.87796911721338
CXCL8	-2.99976	7.5513095826087	-6.17919	1.38226552426747e-07	3.60074603861204e-06	7.21320460197655
IL6	-2.61244	7.6376302673913	-5.5422	1.27763959001587e-06	2.4565524844396e-05	5.0390685480942
MTUS2	2.01183366076923	6.46668814347826	5.47488678121418	1.61302808233884e-06	2.92286864241671e-05	4.81171802713009
PTGDS	1.63360728615385	11.5940545586957	5.32221635748826	2.73176327169742e-06	4.33325948973004e-05	4.29833412482881
PMAIP1	-1.8095	6.4735440326087	-5.30218	2.92671692463174e-06	4.52927289921668e-05	4.23120979118059
HTR2B	1.98058147153846	6.4950505326087	5.28245	3.13207013441105e-06	4.73166309591383e-05	4.16518891490769
LAMA3	-1.7839	6.05775307826087	-5.10499	5.75113991430309e-06	7.56424268536442e-05	3.5740928973483
MMP1	2.75861964269231	8.04339456304348	4.35033859722429	7.15667743910739e-05	0.000564088426722191	1.13513815390888
PDK4	-1.60536	7.77678552826087	-3.62469	0.000702923026330681	0.00371670550172348	-1.04653
