# Supplementary material for: Integrated Bulk and Single-Cell Transcriptomic Analysis Followed by Clinical Validation Reveal Programmed Cell Death-Related Shared Molecular Signatures in OA and MDD
Source: Int J Mol Sci. 2026 Jun 6;27(12):5154. doi: 10.3390/ijms27125154 (PMC13300034; doi:10.3390/ijms27125154)
Supplement: Supplementary file 1 [file ijms-27-05154-s001.zip › Supplementary Table S5.xlsx]

## Sheet: SVM
	FeatureName	FeatureID	AvgRank
1	RHOB	2	3.6
2	LAMA3	22	5
3	CX3CR1	4	5.8
4	HTR2B	21	6.6
5	INHBB	12	7
6	JUN	7	8
7	MMP1	23	10.2
8	CDKN1A	5	10.8
9	PTGDS	19	11.4
10	TNFAIP3	8	11.6
11	IL6	17	11.6
12	DDIT4	13	12.4
13	PTGS2	15	12.8
14	PPP1R15A	10	13.6
15	MTUS2	18	14.2
16	MYC	3	14.8
17	SIK1	1	15
18	TREM2	14	15.6
19	PDK4	24	16.2
20	VEGFA	6	17
21	ATF3	9	18.4
22	PMAIP1	20	19
23	CXCL8	16	19.6
24	NR4A2	11	19.8

## Sheet: Lasso
var	coef
(Intercept)	2.66398130601939
RHOB	-0.039491
MYC	-0.0180102
CX3CR1	0.0778512420049601
CDKN1A	-0.082023
VEGFA	-0.0407455
JUN	-0.0455481
INHBB	-0.031285
CXCL8	-0.00203389
LAMA3	-0.0452149

## Sheet: RF
gene	0	1	MeanDecreaseAccuracy	MeanDecreaseGini
RHOB	10.0930133018222	11.332674911887	11.8515912603055	3.7218061820181
CX3CR1	9.99731323937099	10.0471301828687	11.4127771537975	4.38330188583284
SIK1	8.36584650588519	8.32208199854676	9.37036842042198	3.40079775983152
MYC	6.31191090034279	7.56693421716775	7.81826849568044	2.44805225986354
VEGFA	5.86661242183568	6.93725357212089	7.21444326577022	1.88851015283371
TNFAIP3	5.69781804833985	5.53078466390212	7.01783422113325	1.53954553458814
ATF3	5.89296061514005	5.05493294085387	6.50660128796734	1.29287587741639
INHBB	4.1488460462704	4.32732510527439	4.99658313594013	0.468442181637377
CDKN1A	4.25837095657655	4.50202722912521	4.93371484455446	0.53277385700012
DDIT4	3.11802907871671	3.87268288050811	4.54801887157598	0.284893267541349

## Sheet: venn
samegene
RHOB
CX3CR1
CDKN1A
INHBB
