# Supplementary material for: Integrated Bulk and Single-Cell Transcriptomic Analysis Followed by Clinical Validation Reveal Programmed Cell Death-Related Shared Molecular Signatures in OA and MDD
Source: Int J Mol Sci. 2026 Jun 6;27(12):5154. doi: 10.3390/ijms27125154 (PMC13300034; doi:10.3390/ijms27125154)
Supplement: Supplementary file 1 [file ijms-27-05154-s001.zip › Supplementary Table S6.xlsx]

## Sheet: DEGs identified in MDD datasets
gene	logFC	AveExpr	t	P.Value	adj.P.Val	B
NUCKS1	-0.167566	8.71715273359073	-4.98231	1.14284436982121e-06	0.0167415271735109	4.90528440159282
KLRB1	-0.248983	10.095627046332	-4.52012	9.36802096739345e-06	0.0628370699660647	3.09821132919832
YME1L1	-0.101215	7.89058297683398	-4.43156	1.37674262132951e-05	0.0628370699660647	2.76868604055246
ITM2A	-0.174363	8.94853166795367	-4.35239	1.93258387667687e-05	0.0628370699660647	2.47878508542084
GZMK	-0.284304	9.45595205791506	-4.32784	2.1447562961999e-05	0.0628370699660647	2.38981380037969
RPL24	-0.0631398	12.3830473204633	-4.26024	2.85069530474934e-05	0.0660852637825063	2.14697259657716
FCER1A	-0.236991	6.77813538996139	-4.23572	3.15787320962212e-05	0.0660852637825063	2.05970188615352
JOSD1	-0.14049	8.44455503088803	-4.05033	6.74348579087686e-05	0.123481654188194	1.41395234569861
CD1C	-0.234991	7.89222349034749	-3.97134	9.24144044972898e-05	0.149584536010894	1.14644192607313
RETN	0.161404578050315	5.99712271814672	3.94586429792479	0.000102194321916845	0.149584536010894	1.06114238590065
RPS2	-0.101466	11.2104563783784	-3.92181	0.000112323701011662	0.149584536010894	0.981046132634184
EOMES	-0.201825	10.0658783938224	-3.8502	0.000148417155399822	0.169273620899412	0.745153912135926
NDUFA4	-0.186711	9.10564644401544	-3.84708	0.000150218927687375	0.169273620899412	0.734947360050405
MRPS5	-0.0735373	6.91206601930502	-3.67842	0.000284823932950403	0.298027556699318	0.194952239042816
RPS16	-0.0818325	11.4752346679537	-3.65495	0.000310783726885173	0.30351138767606	0.121516919954358
MED1	-0.0810708	7.90614445173745	-3.59876	0.00038227586582512	0.330722788707092	-0.0525994
STIP1	-0.125714	8.50017473359073	-3.59601	0.000386144854213095	0.330722788707092	-0.0610607
EAPP	-0.10841	9.44688072586873	-3.57081	0.000423334494882131	0.330722788707092	-0.13829
PWP1	-0.106031	7.44227727413127	-3.56719	0.000428953033342531	0.330722788707092	-0.149359
PMPCB	-0.101465	8.05128042471043	-3.54762	0.000460526759955828	0.337312825329646	-0.208966
MRPL45	-0.101463	6.84735757528958	-3.52753	0.000495195360045084	0.345434134728592	-0.269843
SPCS1	-0.0706748	10.6937113667954	-3.45946	0.000631711456117235	0.363922533150359	-0.473782
ADAL	-0.0912531	4.32851706177606	-3.45232	0.000647899264230485	0.363922533150359	-0.49495
TMEM9B	-0.111205	8.33385255598456	-3.43947	0.000678038194913636	0.363922533150359	-0.532976
ADM	0.181106870880502	9.71637310810811	3.43763986623667	0.000682446265034422	0.363922533150359	-0.538394
GPR171	-0.160013	9.35443408108108	-3.43281	0.000694169492142537	0.363922533150359	-0.552633
RPL15	-0.0879331	9.79142018146718	-3.42857	0.000704632900842319	0.363922533150359	-0.565139
SLAMF6	-0.127349	8.94399281081081	-3.42412	0.000715773498932648	0.363922533150359	-0.57825
RQCD1	-0.0780643	5.96554761776062	-3.41565	0.000737403203415591	0.363922533150359	-0.603126
DNAJC7	-0.0846176	8.33657722779923	-3.41263	0.000745284728958343	0.363922533150359	-0.612008
TRIP11	-0.101066	6.17905586872587	-3.3945	0.000794150679049749	0.375274622496767	-0.665045
FKBP5	0.174864653899368	9.21146351351351	3.36965389455867	0.000866024698554347	0.377179137759704	-0.737347
PTPMT1	-0.107342	6.87207418918919	-3.36957	0.00086627634457858	0.377179137759704	-0.73759
CCT2	-0.118719	8.20816812741313	-3.36216	0.000888860452048942	0.377179137759704	-0.759055
FAM110B	0.0879159143396278	4.85333372586873	3.35129708741744	0.000922965649002207	0.377179137759704	-0.790448
HLA-DPB1	-0.20401	8.75113294594595	-3.34228	0.000952192573797227	0.377179137759704	-0.816432
RPL13A	-0.0940801	12.0540792586873	-3.33723	0.000968944400939327	0.377179137759704	-0.830964
DGUOK	-0.0772883	7.62364423552124	-3.33441	0.000978415402748907	0.377179137759704	-0.839068
SOCS1	0.101563716226415	6.17453460617761	3.32037469984861	0.00102683647593997	0.385695577847296	-0.8793
MCCC2	-0.0676276	5.44854082239382	-3.27987	0.00117938071641256	0.409254356898702	-0.994548
SERTAD2	-0.0882254	9.3291664980695	-3.26857	0.00122555812654559	0.409254356898702	-1.02647
RPS27A	-0.0597564	8.52592831274131	-3.25948	0.00126390239087596	0.409254356898702	-1.05207
HSP90AA1	-0.0922604	10.5184064826255	-3.25508	0.00128286393383717	0.409254356898702	-1.06444
LSG1	-0.112103	7.5533259034749	-3.24285	0.00133697818461759	0.409254356898702	-1.09876
EPRS	-0.108878	7.96167345945946	-3.24226	0.00133964562550582	0.409254356898702	-1.10041
PFKFB2	0.111402230251573	5.28221	3.24191364083689	0.00134120947269732	0.409254356898702	-1.10138
CAPNS2	0.173992906540883	4.58492571814672	3.24089140431838	0.00134583993886896	0.409254356898702	-1.10424
MRPS10	-0.108348	7.04386954440154	-3.23884	0.00135518216140655	0.409254356898702	-1.10998
TFAM	-0.0714038	6.45961151737452	-3.23181	0.00138764850756518	0.409254356898702	-1.12963
SEC61B	-0.109801	8.97487644787645	-3.22984	0.00139686789848693	0.409254356898702	-1.13513
CYB5B	-0.105216	7.24923707335907	-3.21815	0.00145275662208862	0.409591230198597	-1.16768
TMEM106C	-0.0995376	5.98731493050193	-3.21597	0.0014634033328774	0.409591230198597	-1.17373
SMARCC1	-0.0687299	8.29246243243243	-3.20756	0.00150521611070143	0.409591230198597	-1.19709
DHX9	-0.0706799	7.87469836293436	-3.20212	0.00153279475924956	0.409591230198597	-1.21215
CD48	-0.0916447	9.32716122779923	-3.20114	0.00153781948671738	0.409591230198597	-1.21486
JAK1	-0.0897517	9.56305891505792	-3.18348	0.00163101863315052	0.415470203481549	-1.26361
ZC3H15	-0.106706	6.34746184942085	-3.17804	0.00166073913517611	0.415470203481549	-1.27857
SH2D1B	-0.222218	6.28238725096525	-3.17445	0.00168068489130124	0.415470203481549	-1.28845
TACO1	-0.0902316	6.94540411583012	-3.16911	0.00171069180649609	0.415470203481549	-1.30311
ACTR6	-0.145886	5.56806795366795	-3.16667	0.0017245378753592	0.415470203481549	-1.30978
MAFG	0.100899773270443	6.62976628185328	3.16446633434603	0.00173717106900666	0.415470203481549	-1.31582
RPS23	-0.155796	9.22247218918919	-3.16079	0.00175842396176231	0.415470203481549	-1.32588
LYRM2	-0.0939649	6.20469179150579	-3.15325	0.00180272369623822	0.419176181368153	-1.34647
HP	0.257984685471702	7.15364308880309	3.1289714144335	0.00195261163369485	0.446934497218686	-1.41251
CD3G	-0.155964	9.16679760617761	-3.12041	0.00200812147904878	0.452568793024393	-1.43567
AKR1B1	-0.113951	9.43968319305019	-3.1123	0.00206207065665925	0.457685955293959	-1.45757
CCT7	-0.109919	9.21259897683398	-3.0926	0.00219871882602168	0.459222440432465	-1.51053
CHIC1	-0.0972566	4.95120295752896	-3.09151	0.00220656337639447	0.459222440432465	-1.51347
B4GALT5	0.13635683899372	10.3047028108108	3.09103327976937	0.00220996473259868	0.459222440432465	-1.51474
TMED4	-0.0532659	6.9727432007722	-3.09103	0.00220997982107565	0.459222440432465	-1.51475
IKZF3	-0.13799	7.05066616602317	-3.08559	0.00224932502965957	0.459222440432465	-1.52931
GPR18	-0.126827	9.32629124324324	-3.08453	0.00225708346720851	0.459222440432465	-1.53215
HLA-DOA	-0.0726325	6.04384211969112	-3.06441	0.00240886893423258	0.473357286256025	-1.5858
EXOSC1	-0.0632139	6.83026443629344	-3.06355	0.00241555809969265	0.473357286256025	-1.58809
SART3	-0.059434	6.92782752509653	-3.06253	0.0024234962433751	0.473357286256025	-1.59079
EVL	-0.111286	9.2195041003861	-3.04737	0.00254465967133187	0.487518850003623	-1.63098
IRAK3	0.171863563962267	8.26058484555985	3.04518709585191	0.00256256068334214	0.487518850003623	-1.63675
LYAR	-0.102451	8.43798449420849	-3.03691	0.00263146023208177	0.494208473586742	-1.65859
GTF3A	-0.112565	9.12985072972973	-3.02211	0.00275895477006614	0.511594030717707	-1.69752
C1RL	0.120740437861634	7.12372532818533	3.01024238574782	0.00286529404176523	0.524671155222736	-1.72862
VPRBP	-0.0806269	6.26222672200772	-2.99744	0.00298419550237444	0.539697282892385	-1.76203
FCAR	0.108766669937103	6.04385753667954	2.9903175827754	0.0030522744415869	0.545093971342808	-1.78056
FKBP4	-0.0726428	6.11065426254826	-2.98554	0.00309874187954986	0.545093971342808	-1.79296
SLC2A5	0.0808616648427671	4.85411525482625	2.97725770601287	0.0031808359467017	0.545093971342808	-1.81443
EMP3	-0.098404	11.5452182432432	-2.97724	0.00318100259871872	0.545093971342808	-1.81447
MTRF1L	-0.0527714	6.12899811969112	-2.9637	0.00331955901272225	0.545093971342808	-1.84945
BRD7	-0.060309	7.63902652509652	-2.96297	0.00332717227982026	0.545093971342808	-1.85133
NONO	-0.0680331	9.49290181467181	-2.96282	0.00332867997913324	0.545093971342808	-1.8517
AGK	-0.0876345	6.11523338223938	-2.95779	0.00338168441129562	0.545093971342808	-1.86465
PYHIN1	-0.182204	7.60779985714286	-2.95224	0.0034410921685334	0.545093971342808	-1.87893
ERAP2	-0.212258	6.77686728571429	-2.94365	0.00353479231890883	0.545093971342808	-1.90095
CSNK2A1	-0.054799	7.2520454015444	-2.9418	0.00355531170900606	0.545093971342808	-1.90569
CD160	-0.224093	7.82800203474903	-2.94007	0.00357462612042552	0.545093971342808	-1.91013
PCBP2	-0.06336	8.56997685714286	-2.93987	0.00357685480095914	0.545093971342808	-1.91064
RBBP9	-0.0622681	4.5450016988417	-2.93976	0.00357803929261953	0.545093971342808	-1.91091
CHGA	0.106058695786165	4.53862382239382	2.93692549929992	0.00360983897299128	0.545093971342808	-1.91816
ODAM	0.086270446100627	4.01822812355212	2.93064080233888	0.00368126418637366	0.545093971342808	-1.93421
PRDX1	-0.0860179	9.78166426640927	-2.92608	0.00373395299534947	0.545093971342808	-1.94584
REPS1	-0.0661379	6.20954425482625	-2.92403	0.00375782285841101	0.545093971342808	-1.95106
IL10	0.107040088993708	3.77718701930502	2.92103856688705	0.00379289141994236	0.545093971342808	-1.95866
KIAA1143	-0.0811137	7.58427425868726	-2.92082	0.00379545259587456	0.545093971342808	-1.95921
SNRNP40	-0.13972	7.61481340540541	-2.91557	0.00385779160545371	0.548667856585354	-1.97254
SCRN1	-0.179547	7.32320501158301	-2.91066	0.0039170612893877	0.551740681040773	-1.98502
TMEM170A	-0.090088	7.24492211969112	-2.90339	0.00400616527658665	0.558917287016361	-2.00341
SLC9A8	0.105210325660371	8.16500215830116	2.88854269679249	0.00419399819874543	0.57960263786247	-2.04086
TNF	0.132143148050312	6.79741856756757	2.8842911737339	0.00424924636293154	0.58174962589331	-2.05155
LBH	-0.0842482	10.0977742702703	-2.87273	0.00440279314352968	0.593623738423591	-2.08054
HAVCR2	-0.0947196	6.65073347490347	-2.87168	0.0044170241987966	0.593623738423591	-2.08318
KAZALD1	0.0709826349685532	4.58892977220077	2.8674710167833	0.00447439187841676	0.595866969335702	-2.09371
MRPL50	-0.116992	6.06832381467181	-2.86314	0.00453416048706596	0.598386639414678	-2.10454
APOOL	-0.0955931	6.26545159459459	-2.85073	0.00470919768764898	0.604776368842611	-2.13543
CCT8	-0.0787552	7.57492233590734	-2.84638	0.00477208258057985	0.604776368842611	-2.14625
C19orf43	-0.102587	9.00541564478764	-2.84405	0.00480605956289199	0.604776368842611	-2.15203
SLC41A2	-0.0927682	4.05352381853282	-2.84036	0.00486027911586702	0.604776368842611	-2.16117
FBXO21	-0.0760968	7.48234174903475	-2.83856	0.00488694469511075	0.604776368842611	-2.16563
ALG5	-0.0832821	6.34686849034749	-2.8366	0.00491609138799317	0.604776368842611	-2.17048
C12orf65	-0.0684607	6.0543052007722	-2.83505	0.00493929444906184	0.604776368842611	-2.17431
ZBTB4	-0.0710225	9.53924346718147	-2.83329	0.00496570712183929	0.604776368842611	-2.17866
PIGY	-0.0670901	7.79374999227799	-2.82309	0.00512159246912586	0.604776368842611	-2.20383
EPHA4	-0.119047	5.75933218918919	-2.82259	0.00512939668817321	0.604776368842611	-2.20507
CD247	-0.178295	8.90397536293436	-2.822	0.0051384357756466	0.604776368842611	-2.2065
GARS	-0.091106	9.42893986872587	-2.82131	0.00514919575981934	0.604776368842611	-2.20821
RPL9	-0.150434	11.009379988417	-2.81646	0.00522520420043822	0.604776368842611	-2.22013
ZNF681	-0.0877561	4.10691405405405	-2.8152	0.00524520462318545	0.604776368842611	-2.22324
CAMLG	-0.0796092	8.29043325096525	-2.81519	0.00524534120764768	0.604776368842611	-2.22326
KLHL20	-0.0844993	4.94997099227799	-2.813	0.00528019646230386	0.604776368842611	-2.22865
LOXHD1	0.0907440280503176	5.18787478378378	2.81273129172128	0.00528441362631266	0.604776368842611	-2.2293
WDR61	-0.0921487	6.96890246718147	-2.79297	0.00560810239177056	0.626347099290783	-2.27765
ATF7IP2	-0.109258	7.2576367953668	-2.79089	0.00564318560636542	0.626347099290783	-2.28272
RNF168	-0.0779865	6.91770522779923	-2.78547	0.00573559773982109	0.626347099290783	-2.29592
SNRPD3	-0.0872797	9.28404791891892	-2.78402	0.00576063620650057	0.626347099290783	-2.29945
DCBLD2	0.0721168578616371	5.20219891119691	2.78290150097046	0.00577988494737801	0.626347099290783	-2.30216
YLPM1	-0.0865234	7.00769053667954	-2.78073	0.00581746911331574	0.626347099290783	-2.30743
ZIK1	-0.101043	5.45065677992278	-2.77618	0.00589712093006863	0.626347099290783	-2.31847
OCIAD2	-0.104895	8.71162042084942	-2.77338	0.00594674372176371	0.626347099290783	-2.32528
SH2D1A	-0.130849	7.32271959073359	-2.77256	0.00596122698615517	0.626347099290783	-2.32725
IL10RA	-0.0863736	10.1717941003861	-2.77069	0.00599464919837141	0.626347099290783	-2.33179
ELAC1	-0.0974482	5.95833986486486	-2.76829	0.00603757269493721	0.626347099290783	-2.33758
ARG1	0.164824878993715	4.99002028957529	2.76814035855331	0.00604032881943537	0.626347099290783	-2.33795
BCL11A	-0.119842	7.92527863706564	-2.76441	0.00610775648795542	0.626347099290783	-2.34696
SIPA1L2	0.162724109622648	7.1408784980695	2.76428876641935	0.00611001271723792	0.626347099290783	-2.34726
TIMP2	0.0821444100000015	9.81763701158301	2.76405589636802	0.00611424910905741	0.626347099290783	-2.34782
SRPK1	0.121567783647803	8.47080301544402	2.76114938365094	0.00616734893514462	0.627399267714816	-2.35484
NMT2	-0.133922	7.17304685328185	-2.73925	0.00658108767422827	0.659602061186839	-2.40748
BRD9	-0.0718079	8.52043338223938	-2.73615	0.00664158271036109	0.659602061186839	-2.41489
SSB	-0.0843208	8.86642105791506	-2.73593	0.00664587912661091	0.659602061186839	-2.41541
TGFBR3	-0.168158	8.02262026254826	-2.73415	0.00668098742670508	0.659602061186839	-2.41968
STARD7	-0.0581068	10.9599468339768	-2.73273	0.00670903864542556	0.659602061186839	-2.42308
KCNE1	0.116946357610059	4.75235678378378	2.7275881734783	0.00681145387556179	0.661381168768802	-2.43534
TOMM20	-0.130654	9.43624337451737	-2.72511	0.00686143121297618	0.661381168768802	-2.44126
PTK2B	0.0768118021383613	7.96475467567568	2.72504880463728	0.00686258022068796	0.661381168768802	-2.4414
HNRNPUL2	-0.0898045	8.00318470656371	-2.71786	0.00700929513527379	0.671105649912587	-2.45852
KPNA3	-0.128698	7.91414661389961	-2.71192	0.00713249056884786	0.676191933523325	-2.47261
EIF3M	-0.0941742	8.11078830501931	-2.70976	0.00717788989727501	0.676191933523325	-2.47775
S100A12	0.20111274251572	10.6618086949807	2.70847528675175	0.0072048667090721	0.676191933523325	-2.48078
DDX27	-0.107083	8.17516017760618	-2.70445	0.0072902410745273	0.676191933523325	-2.4903
GPR17	0.0721957133333291	3.84146454054054	2.70386279236042	0.00730282981122328	0.676191933523325	-2.4917
GOLGA3	-0.0562442	7.18266213899614	-2.69716	0.00744728029335934	0.676191933523325	-2.50753
EIF3E	-0.0972104	9.39876643243243	-2.69557	0.00748193083829323	0.676191933523325	-2.51128
XPO1	-0.0950313	9.31859925482626	-2.69529	0.00748802119574364	0.676191933523325	-2.51194
NCOA6	0.0708940128930724	6.78992585714286	2.69282977791506	0.00754204975890186	0.676191933523325	-2.51775
IL7R	-0.118009	10.7006939073359	-2.69155	0.0075701738752014	0.676191933523325	-2.52076
RPS9	-0.0651253	9.42607953281853	-2.68648	0.00768298389440452	0.676685247273865	-2.5327
NBAS	-0.0751002	6.30878047490348	-2.68638	0.00768516805963417	0.676685247273865	-2.53293
HSD17B12	-0.0763181	5.88482122007722	-2.68308	0.00775925638055706	0.676685247273865	-2.54068
RPLP0	-0.127822	10.6845142509653	-2.68303	0.00776053706872638	0.676685247273865	-2.54081
AK3	-0.128002	7.06074874131274	-2.68099	0.00780666303428788	0.676685247273865	-2.5456
C21orf59	-0.0585167	5.80705681853282	-2.67328	0.0079833989718108	0.687934185517979	-2.56367
CIRH1A	-0.0836353	7.22287764092664	-2.67037	0.00805090182922463	0.689693923370243	-2.57046
WARS2	-0.0773637	5.00133166023166	-2.66045	0.00828534198756409	0.705651016138525	-2.59361
ZNF22	-0.128845	7.34905908880309	-2.65722	0.00836314611692884	0.70816027437509	-2.60114
RSL24D1	-0.197428	7.41301229343629	-2.65255	0.00847656475996196	0.711435497259973	-2.612
AIRE	0.0847634442138379	5.88235167567568	2.65017331363716	0.00853481934228217	0.711435497259973	-2.61752
HSP90AB1	-0.124476	9.72893783011583	-2.64966	0.00854752184570655	0.711435497259973	-2.61872
TCF4	-0.117991	7.40359868725869	-2.64695	0.00861437919412511	0.712949383134117	-2.62499
SOCS3	0.0788880338993714	6.53704012355212	2.63803825251288	0.00883795422787468	0.715427665644572	-2.64563
ATP11A	0.0579109102515716	6.21918501544402	2.63778375790488	0.00884441381134613	0.715427665644572	-2.64621
LTB	-0.0976053	9.09331677220077	-2.63724	0.00885833017535923	0.715427665644572	-2.64748
TUBGCP5	-0.0943279	6.37948532432432	-2.6309	0.00902085929068099	0.715427665644572	-2.66211
CCT4	-0.0844936	7.82520764478764	-2.63075	0.00902460660440009	0.715427665644572	-2.66245
CACNA1E	0.0827995037106914	4.42062707335907	2.63054162571298	0.00903002063451724	0.715427665644572	-2.66293
ST3GAL5	-0.079812	8.62951145945946	-2.63038	0.00903408423748579	0.715427665644572	-2.66329
HIBADH	-0.0681513	5.77390093050193	-2.63011	0.00904110964340238	0.715427665644572	-2.66392
DNAJA4	0.104120403522014	5.92926623552124	2.62737147706372	0.00911236265079832	0.715427665644572	-2.67023
PAK1IP1	-0.124645	6.76611294980695	-2.62532	0.00916590279769888	0.715427665644572	-2.67495
ZHX2	-0.0859782	8.98040188803089	-2.62422	0.00919481244652869	0.715427665644572	-2.67748
TSPAN31	-0.0808999	7.4893772972973	-2.62287	0.009230379466641	0.715427665644572	-2.68058
KLF2	-0.111382	9.54583758687259	-2.62079	0.0092853445243358	0.71590006282629	-2.68536
DCAF7	-0.0724819	7.73176496911197	-2.61038	0.0095652335288563	0.720647219697867	-2.70923
PSTPIP2	0.100250533773583	9.79768383397683	2.60949170542861	0.00958952426240722	0.720647219697867	-2.71127
USP28	-0.0833727	7.16003461776062	-2.60854	0.00961540891311125	0.720647219697867	-2.71344
COX5B	-0.085843	9.94537069111969	-2.60854	0.0096154092492349	0.720647219697867	-2.71344
ISCA2	-0.0910369	7.01803994594595	-2.60757	0.00964208171621147	0.720647219697867	-2.71566
GRB10	0.142260626289309	6.02451412355212	2.60290697033726	0.00977082117613179	0.723534543444998	-2.72632
SCFD1	-0.093763	7.66155666409266	-2.60059	0.00983542821528918	0.723534543444998	-2.73161
TPST1	0.178263565094336	6.10784978378378	2.60055779285205	0.00983624064581706	0.723534543444998	-2.73167
PCDHB3	0.0712452195597497	3.52718092277992	2.59905559826534	0.00987827897392311	0.723534543444998	-2.7351
C19orf12	-0.0732375	6.5649726949807	-2.59639	0.00995313801723905	0.725390640868333	-2.74116
HAX1	-0.0878069	7.23278644401544	-2.58725	0.0102142861125446	0.74026523121786	-2.76195
SDAD1	-0.110787	8.47892344015444	-2.58481	0.0102850409338502	0.74026523121786	-2.76748
FOXC2	0.08349855597484	4.05330813127413	2.58399130230184	0.0103088338568123	0.74026523121786	-2.76934
IL31RA	0.0642923331446577	3.79315520849421	2.57962773028507	0.0104366489701114	0.744425331850337	-2.77922
C8orf59	-0.129358	7.61529385714286	-2.57855	0.0104684018268257	0.744425331850337	-2.78166
PDE4D	-0.0819496	5.13212934749035	-2.57365	0.0106139082172341	0.747939421830835	-2.79272
PCCB	-0.0818261	7.12017536679537	-2.57257	0.0106462336385034	0.747939421830835	-2.79516
C14orf169	-0.0668737	9.11166870656371	-2.57175	0.0106709904541364	0.747939421830835	-2.79702
BZW2	-0.0677219	9.27634478378378	-2.56926	0.0107460741852283	0.749615432092429	-2.80264
NDUFAB1	-0.113793	8.45264634362934	-2.56494	0.010877222230393	0.75162212160968	-2.81236
TARP	-0.138108	8.07920353667954	-2.56389	0.0109096042879886	0.75162212160968	-2.81474
PUS3	-0.0869489	7.31609870656371	-2.55839	0.0110790796617993	0.75162212160968	-2.82708
INTS7	-0.0991478	5.83598404633205	-2.55733	0.0111123072098528	0.75162212160968	-2.82948
METTL5	-0.091722	7.38346786100386	-2.55692	0.0111248348123524	0.75162212160968	-2.83038
ZC3HAV1	0.067185986477984	9.1608873011583	2.55499169906209	0.0111852331478783	0.75162212160968	-2.83472
EMP1	-0.0715684	4.19038635907336	-2.55413	0.0112123812221194	0.75162212160968	-2.83666
USP37	-0.0665985	7.43615441698842	-2.55177	0.011286536434965	0.75162212160968	-2.84194
APPL1	-0.11679	7.40030562162162	-2.54657	0.0114520130526236	0.75162212160968	-2.85358
HUS1B	0.0740866932704414	5.09658682239382	2.54650593742094	0.0114539737169411	0.75162212160968	-2.85372
GZMA	-0.220527	9.56395709266409	-2.54561	0.0114825669914525	0.75162212160968	-2.85571
DAAM1	-0.0893704	6.56572821235521	-2.54531	0.0114924050115935	0.75162212160968	-2.8564
NUP210	-0.079619	8.32285098069498	-2.54528	0.0114931637136029	0.75162212160968	-2.85645
TTL	-0.0564668	6.1698521042471	-2.5393	0.011686710550335	0.76079800713567	-2.86981
GLG1	-0.0946637	9.12362013127413	-2.53627	0.0117856775702814	0.76079800713567	-2.87655
RASA3	-0.0566627	6.82807192277992	-2.53616	0.0117892789691991	0.76079800713567	-2.87679
RNF175	0.127316201069181	8.81337153667954	2.53323049603616	0.0118859731489316	0.762084196352252	-2.88332
C7orf61	0.101273366540879	5.87421876061776	2.53240662832023	0.0119132555781736	0.762084196352252	-2.88515
NUP37	-0.0979115	5.8903201969112	-2.52854	0.0120421932090738	0.765580759179132	-2.89376
RABL3	-0.0876546	6.23555071814672	-2.52637	0.0121149757902153	0.765580759179132	-2.89857
TMEM218	-0.069713	6.07295724710425	-2.52608	0.0121247003979493	0.765580759179132	-2.89921
CCND2	-0.0768916	8.28828157142857	-2.52309	0.0122257636825599	0.768648979338285	-2.90584
PCGF3	0.0637686082389877	6.47075983397683	2.51881872166896	0.012371346030167	0.774477982888534	-2.91529
PSMB1	-0.0748065	8.94053957142857	-2.51319	0.012565635783293	0.780259322575791	-2.92773
LYRM7	-0.105217	7.52128799227799	-2.51306	0.0125702232321583	0.780259322575791	-2.92802
TTF1	-0.0740264	6.85988074131274	-2.50855	0.0127278486361354	0.786709935319608	-2.93797
CSRP2BP	-0.0622344	7.03223875289575	-2.5027	0.0129349178181547	0.788997705826696	-2.95084
SLC28A3	0.0862144734591244	3.93482711196911	2.50051192189549	0.0130133155935834	0.788997705826696	-2.95566
HSPBAP1	0.101962024842775	8.5289393976834	2.49969931287508	0.0130424863479385	0.788997705826696	-2.95744
ZNRD1	-0.0592514	5.46097103088803	-2.49805	0.0131020160906841	0.788997705826696	-2.96107
CHIT1	0.108418306289307	5.27310965637066	2.49788558119859	0.0131078049436305	0.788997705826696	-2.96142
CKAP4	0.0735049329559736	8.05925338996139	2.49708698907823	0.0131366570792186	0.788997705826696	-2.96318
THRAP3	-0.0590744	8.20580561776062	-2.49694	0.0131418827375052	0.788997705826696	-2.96349
ADAM17	0.0672215435220114	7.8189178996139	2.49316523221232	0.0132791665594376	0.79242199944406	-2.97178
INSIG1	-0.0777851	7.42639229343629	-2.49187	0.0133264819069747	0.79242199944406	-2.97461
PIGU	-0.127547	6.22493422007722	-2.49086	0.0133636771260556	0.79242199944406	-2.97683
CLEC1B	0.164842441886797	7.57374357142857	2.48670721051161	0.0135168362113533	0.79242199944406	-2.98591
SRRM1	-0.0661053	9.49409	-2.48563	0.0135567863957692	0.79242199944406	-2.98826
PLD1	0.0693093217610077	4.98144672586873	2.48540909784307	0.0135650634247484	0.79242199944406	-2.98875
SLC1A7	0.0678995728301892	4.8684054015444	2.48507295167589	0.0135775767533933	0.79242199944406	-2.98948
LNPEP	-0.0631909	7.15306337837838	-2.48308	0.0136518607054212	0.793595664578232	-2.99382
TSPAN1	0.0757365501257894	4.90644930888031	2.48005144230844	0.0137657315328243	0.797052178752342	-3.00044
SUPT16H	-0.0793438	8.47864238223938	-2.47406	0.0139932530088382	0.799143099232233	-3.01348
ACTR8	-0.0772612	6.2375658996139	-2.47137	0.0140966390911313	0.799143099232233	-3.01934
SLC22A14	0.0950354862264176	4.39747915830116	2.47113	0.0141058699020028	0.799143099232233	-3.01986
PTPRE	0.0616321650314529	7.1422776023166	2.46923905793069	0.0141787497628303	0.799143099232233	-3.02396
XRCC2	0.106591190880507	7.25359364092664	2.46878554550488	0.0141963111216282	0.799143099232233	-3.02495
STS	0.0748539949056601	5.14044242857143	2.46825177667988	0.014217004973658	0.799143099232233	-3.0261
POLR2D	-0.0745899	7.41289706949807	-2.46694	0.0142678608732931	0.799143099232233	-3.02894
PHACTR2	-0.0931646	7.44740953667954	-2.4658	0.0143123668283257	0.799143099232233	-3.03142
KCNH6	0.0602243194339636	4.73343387644788	2.46246318625897	0.0144431496820658	0.799143099232233	-3.03865
RPS28	-0.0561387	9.47289265637066	-2.46147	0.0144823073006413	0.799143099232233	-3.04081
CLOCK	-0.0743601	5.76654596525097	-2.46074	0.014510990868884	0.799143099232233	-3.04238
RPL8	-0.0974639	11.397596984556	-2.45811	0.0146151928796589	0.799143099232233	-3.04807
GATC	-0.0514446	7.87186178764479	-2.45766	0.0146333385436016	0.799143099232233	-3.04905
PPP2R5C	-0.0507558	8.30572512355212	-2.45721	0.0146510143263244	0.799143099232233	-3.05001
NCR2	0.0714247218867934	5.27123718918919	2.45661925169041	0.0146746872614834	0.799143099232233	-3.05129
NHP2L1	-0.0779363	7.52875062934363	-2.45499	0.01473993247768	0.799723225427907	-3.05482
TSHZ1	-0.120669	7.19735653281853	-2.45029	0.0149292930345918	0.807008168500868	-3.06496
NUDT3	-0.0633786	7.65500122007722	-2.4451	0.0151405372076074	0.80951520839089	-3.07612
TAF11	-0.0692051	7.59225348262548	-2.44383	0.0151928564150787	0.80951520839089	-3.07885
NGDN	-0.085938	7.07197935521236	-2.44317	0.0152201932567383	0.80951520839089	-3.08028
LPXN	-0.0583954	9.20019515444015	-2.44014	0.0153453121255982	0.80951520839089	-3.08678
ADAM19	0.0635135873584955	7.85033975675676	2.43636060239944	0.015503016390846	0.80951520839089	-3.09489
C14orf2	-0.108517	8.57645435907336	-2.43501	0.0155598474305048	0.80951520839089	-3.09779
APH1B	0.0562490907547204	7.73444652509652	2.4336	0.0156190089313058	0.80951520839089	-3.10081
RPF2	-0.0989096	7.27943	-2.43351	0.0156227476011329	0.80951520839089	-3.10099
HSPA4	-0.0644032	7.27948713513514	-2.43062	0.0157453367494813	0.80951520839089	-3.10719
ZNF689	-0.0854335	7.19162334749035	-2.42893	0.0158171249030976	0.80951520839089	-3.1108
C1orf43	-0.0629742	8.51537181467181	-2.42844	0.0158381196059009	0.80951520839089	-3.11185
SSR4	-0.0683902	11.011	-2.42831	0.0158436074464471	0.80951520839089	-3.11213
NLRC4	0.0852641536477989	6.37259186100386	2.42729998064733	0.0158866916251359	0.80951520839089	-3.11428
YWHAH	-0.0691858	6.23366359073359	-2.42646	0.0159227255670488	0.80951520839089	-3.11608
NDUFC2	-0.0777469	8.4557769034749	-2.4235	0.0160499965702698	0.80951520839089	-3.12239
ALDH18A1	-0.0748715	6.78692527027027	-2.42211	0.0161101499148672	0.80951520839089	-3.12535
FXR1	-0.0800825	6.88604262162162	-2.42203	0.0161137114698313	0.80951520839089	-3.12553
RALA	-0.0758973	8.70461545559846	-2.42131	0.0161450353322073	0.80951520839089	-3.12707
SVIL	0.0658229320754664	6.86721187258687	2.41897439546424	0.0162466203655838	0.80951520839089	-3.13203
SNORA65	-0.0766088	4.87884282239382	-2.41851	0.0162668440428586	0.80951520839089	-3.13302
DEFA5	0.0867311513207554	4.05035488030888	2.41745683604559	0.016312998001641	0.80951520839089	-3.13526
LUZP1	-0.0600972	6.88485040926641	-2.41706	0.0163303417235996	0.80951520839089	-3.13611
C1QBP	-0.125037	8.33042927799228	-2.4154	0.016403373330959	0.80951520839089	-3.13964
ADK	-0.104296	6.59800376833977	-2.41502	0.0164199965614118	0.80951520839089	-3.14044
NKG7	-0.142972	10.8695325521236	-2.41146	0.016577800026173	0.80951520839089	-3.14802
NAPSB	-0.245638	7.33145440540541	-2.41145	0.0165782771095612	0.80951520839089	-3.14804
SET	-0.054092	9.78877852895753	-2.41034	0.016627359513461	0.80951520839089	-3.15038
PRKAB2	-0.0849797	6.15418175675676	-2.40839	0.0167144543121195	0.80951520839089	-3.15452
ALPP	0.0746308220125771	6.69680053281853	2.40790300754874	0.0167364100185659	0.80951520839089	-3.15556
TRPM7	-0.0769754	6.70642126254826	-2.40702	0.0167760602591543	0.80951520839089	-3.15743
MMP24	0.0602196710062879	5.59116492277992	2.40654410645949	0.016797416251911	0.80951520839089	-3.15843
FAM98A	-0.0825721	7.5433024054054	-2.40497	0.0168684678554118	0.80951520839089	-3.16178
METAP2	-0.110938	6.45750613899614	-2.40496	0.0168686484107395	0.80951520839089	-3.16178
VPS35	-0.0559192	8.87278525868726	-2.40405	0.0169097995608992	0.80951520839089	-3.16371
PARK7	-0.0803516	10.0999526332046	-2.40154	0.0170239877313057	0.812327023699993	-3.16904
RNF115	-0.0593008	7.90853052509653	-2.39737	0.0172143464789318	0.818743381720363	-3.17783
C18orf21	-0.0922151	6.09065179150579	-2.3923	0.0174487482187065	0.827206189824698	-3.18853
CAMSAP1	-0.0610855	6.0405601003861	-2.38659	0.0177159098884745	0.831349797208565	-3.20053
FAM160B1	0.0859128305660386	6.90747851351351	2.38493503089958	0.0177942554037922	0.831349797208565	-3.20402
GPD2	0.0707462552830194	6.69843608880309	2.38132466251572	0.0179657923285684	0.831349797208565	-3.2116
GGA2	-0.0559398	6.88511295366795	-2.37977	0.0180402050459938	0.831349797208565	-3.21486
RBBP4	-0.0592714	7.68123026254826	-2.379	0.0180767840188776	0.831349797208565	-3.21646
EI24	-0.0756884	7.32478478764479	-2.37768	0.0181405905397314	0.831349797208565	-3.21925
C9orf66	0.0966246530817587	4.48239607722008	2.37740816202288	0.0181535200981233	0.831349797208565	-3.21981
NIP7	-0.126617	7.89303187258687	-2.37558	0.0182419734506339	0.831349797208565	-3.22364
ALG11	-0.0780026	7.65740585714286	-2.37411	0.0183129900419692	0.831349797208565	-3.22671
HSPH1	-0.102617	7.37941083397683	-2.37342	0.0183464884721553	0.831349797208565	-3.22815
EPO	0.0591588910062928	5.00994449034749	2.37312930768034	0.0183605891362753	0.831349797208565	-3.22876
NCALD	-0.0751089	5.34918242084942	-2.37213	0.0184093802511953	0.831349797208565	-3.23086
SRPRB	-0.0823369	7.33926191505792	-2.37067	0.0184806162234139	0.831349797208565	-3.2339
COPS7B	-0.0514585	6.65600706949807	-2.37032	0.0184976759772315	0.831349797208565	-3.23463
SNX5	-0.0605634	6.89571167953668	-2.36871	0.0185766502250739	0.831349797208565	-3.23799
CORO1C	0.0746601954088018	9.76034313513514	2.36517797453296	0.0187509104261628	0.831349797208565	-3.24536
AES	-0.0988539	8.9789775019305	-2.36359	0.0188299087813092	0.831349797208565	-3.24867
NOL9	-0.0685342	7.03149567181467	-2.36297	0.0188607154590807	0.831349797208565	-3.24996
CTSO	-0.111233	8.18661238610039	-2.36066	0.0189761777294149	0.831349797208565	-3.25477
FH	-0.0784634	7.28050386872587	-2.36063	0.0189775918057598	0.831349797208565	-3.25483
TSPAN4	0.0815056009433963	5.56983480694981	2.36009119590737	0.0190044263362573	0.831349797208565	-3.25595
CORIN	0.0785576139622624	4.12474830888031	2.3594558212973	0.0190363030760408	0.831349797208565	-3.25727
HDAC1	-0.101158	10.042322984556	-2.35669	0.0191753677111297	0.831349797208565	-3.26301
ERGIC1	0.0787974809433942	8.02061141312741	2.35667206687598	0.0191765189037961	0.831349797208565	-3.26305
C1orf174	-0.0786215	7.27307871814672	-2.35617	0.0192019469478299	0.831349797208565	-3.2641
FOXP1	-0.0642191	8.47086453281853	-2.35611	0.0192050039542502	0.831349797208565	-3.26422
B3GNT7	-0.0672039	5.33395218146718	-2.35599	0.0192108775270544	0.831349797208565	-3.26446
ELP3	-0.0835136	8.65939442471042	-2.35544	0.0192386907811935	0.831349797208565	-3.2656
CRYZ	-0.156041	7.08957476447876	-2.35377	0.0193236580825165	0.832099995459311	-3.26908
LEP	0.100120789056602	5.49907617374517	2.3525251512482	0.0193870798934309	0.832099995459311	-3.27166
ANAPC5	-0.066156	7.59592184169884	-2.3502	0.0195061964141298	0.832099995459311	-3.27648
TM6SF1	0.131073967610066	8.00699610810811	2.34773070215451	0.0196330496762088	0.832099995459311	-3.28159
RPS21	-0.128825	9.40026522779923	-2.34773	0.0196332652789051	0.832099995459311	-3.2816
PAX7	0.0692374949056598	3.84907796138996	2.3410413865525	0.019980810757375	0.832099995459311	-3.29541
CIRBP	-0.0545413	10.3431324903475	-2.33832	0.0201235998185845	0.832099995459311	-3.30101
MANBA	0.0887115150943458	9.09273886486486	2.33432717036409	0.0203352926658832	0.832099995459311	-3.30925
CARD10	0.0609103708805021	4.81580202316602	2.3327927253281	0.0204170751886127	0.832099995459311	-3.3124
GART	-0.0665499	6.11014557915058	-2.3309	0.0205182767371479	0.832099995459311	-3.31629
KLHL29	0.0509276931446525	4.3706893011583	2.32858636981163	0.0206427459402	0.832099995459311	-3.32105
TMEM97	-0.0846527	6.92703588803089	-2.32856	0.02064393144097	0.832099995459311	-3.32109
PARP1	-0.100244	8.21607835521236	-2.32826	0.0206605011652561	0.832099995459311	-3.32172
PDE6D	-0.0542373	6.86429825868726	-2.3269	0.020733984219029	0.832099995459311	-3.32452
AQR	-0.0561045	7.19310898455598	-2.32609	0.0207774978224887	0.832099995459311	-3.32616
KLRF1	-0.196187	8.18984873359073	-2.32575	0.0207961196649007	0.832099995459311	-3.32687
TRIOBP	0.0609532788050364	7.40382032432432	2.32493554332271	0.0208403826327689	0.832099995459311	-3.32854
HLA-DRA	-0.117372	11.5354937258687	-2.32381	0.02090148861792	0.832099995459311	-3.33084
ZMYND11	-0.0685352	6.68757956370656	-2.32372	0.0209064749357734	0.832099995459311	-3.33103
ZNF709	-0.0609186	5.28664578378378	-2.32316	0.020936838611934	0.832099995459311	-3.33217
PRKAG2	-0.0530236	6.66727954440154	-2.32311	0.020939783814326	0.832099995459311	-3.33228
ARPC1A	-0.0927476	8.39558798455598	-2.3227	0.0209621041886392	0.832099995459311	-3.33311
CD200R1	-0.0842848	4.13147802702703	-2.32202	0.0209996652512423	0.832099995459311	-3.33452
SAMHD1	-0.0550779	8.38592136293436	-2.32172	0.0210159092068088	0.832099995459311	-3.33513
RNF144B	0.0875905030817616	7.26661516602317	2.32039107280962	0.0210887125672585	0.832099995459311	-3.33785
KIF20B	-0.126787	6.14267921235521	-2.31744	0.0212514255411484	0.832099995459311	-3.34388
UTP11L	-0.0641054	5.39597077992278	-2.3172	0.0212646223363278	0.832099995459311	-3.34437
TGS1	-0.0601651	8.03260827027027	-2.31686	0.0212835476380134	0.832099995459311	-3.34507
RANGRF	-0.113156	6.79712663706564	-2.31648	0.0213046869292552	0.832099995459311	-3.34585
PSMB7	-0.0835983	8.80362702702703	-2.31646	0.0213057623020053	0.832099995459311	-3.34589
CDK5R1	0.08593988257861	6.19359059073359	2.31619562897467	0.0213202680673591	0.832099995459311	-3.34642
CABP7	0.0619864783647834	5.26423613513514	2.31598440081984	0.0213319848586564	0.832099995459311	-3.34685
NARF	0.105111743018872	8.2821875984556	2.31546510283266	0.0213608142133819	0.832099995459311	-3.34792
EXOC4	-0.0682399	6.55688666795367	-2.31483	0.021395959532202	0.832099995459311	-3.34921
EIF3I	-0.0848386	8.77683092277992	-2.31462	0.0214076893002284	0.832099995459311	-3.34964
TSHZ3	0.125865894339618	7.20660222393822	2.31449886077247	0.0214145469512021	0.832099995459311	-3.34989
PAQR8	-0.0942732	7.95339991891892	-2.31337	0.0214775221708183	0.832320428860664	-3.35219
DPP7	-0.0635126	6.33870469111969	-2.30797	0.0217810052433561	0.832320428860664	-3.36321
SLC22A15	0.153839378679244	6.69146274517375	2.30704542482951	0.021833025827116	0.832320428860664	-3.36508
UTP20	-0.0907909	6.27660314671815	-2.30616	0.0218830552168633	0.832320428860664	-3.36688
PNPLA2	0.0802019789937169	7.55172822393822	2.30474438429864	0.0219636572429144	0.832320428860664	-3.36976
PPM1K	-0.0914687	8.20553798455598	-2.30466	0.0219687298942127	0.832320428860664	-3.36994
RTTN	-0.0663638	5.07205109266409	-2.30343	0.0220386596143358	0.832320428860664	-3.37243
C15orf62	0.0604363137106958	5.22155950965251	2.30220676874047	0.022108511655106	0.832320428860664	-3.37492
YWHAB	-0.0513	10.9309240926641	-2.30171	0.0221367579260528	0.832320428860664	-3.37592
WDR76	-0.0961187	5.42689272200772	-2.30092	0.0221820500073066	0.832320428860664	-3.37752
TRAM2	-0.0532175	6.60280430888031	-2.30038	0.0222133780274821	0.832320428860664	-3.37863
DDX50	-0.0629934	6.74738752509653	-2.30028	0.0222192714947106	0.832320428860664	-3.37884
P2RY8	-0.051524	11.3275696679537	-2.29935	0.0222724833171807	0.832320428860664	-3.38071
PRRG4	0.148783674905662	7.33550115057915	2.29741349982238	0.0223844067213216	0.833131943819772	-3.38464
TDRD9	0.182426911572328	6.52905115057915	2.29602482812053	0.0224648974469483	0.833131943819772	-3.38745
CRNN	0.0666211622641537	3.71573150579151	2.29406912325146	0.0225786838512993	0.833131943819772	-3.39141
PSMB2	-0.057057	7.28128681467182	-2.29388	0.022589735982365	0.833131943819772	-3.3918
CLNS1A	-0.0772197	8.61261944015444	-2.29355	0.0226087929784731	0.833131943819772	-3.39246
YARS	-0.0909447	7.8822547992278	-2.2931	0.0226354367970694	0.833131943819772	-3.39338
LOC389199	0.0753368327044033	4.24597565250965	2.29135713081296	0.0227373059596469	0.834783947375606	-3.3969
UBE2G2	-0.0577198	7.41180680694981	-2.28773	0.0229508450060822	0.838981071420927	-3.40422
PDK4	-0.135929	6.05558128957529	-2.28734	0.022974275719742	0.838981071420927	-3.40502
CLCN1	0.0640149502515719	5.06164224324324	2.28583238308089	0.0230634588992535	0.838981071420927	-3.40806
LSM12	-0.0586578	8.11051712741313	-2.28554	0.0230807134809634	0.838981071420927	-3.40864
ITM2C	-0.0877929	7.61448066023166	-2.28308	0.0232274906173152	0.842226510032303	-3.41361
ADSL	-0.12914	8.27734164864865	-2.28069	0.0233709897506148	0.842990665851333	-3.41843
MMP8	0.248603635031444	4.65079684555985	2.28032399908095	0.0233927066496037	0.842990665851333	-3.41916
SS18	-0.0770439	6.50694129343629	-2.27829	0.0235153225018712	0.842990665851333	-3.42325
CDH23	0.056610519622641	5.48463	2.27602	0.0236530525082313	0.842990665851333	-3.42782
PDIA4	-0.067317	8.31627350965251	-2.27393	0.0237799718450795	0.842990665851333	-3.432
ZNF527	-0.0938321	5.89374694208494	-2.27315	0.0238273568691985	0.842990665851333	-3.43356
USP13	-0.0709982	5.93091771042471	-2.27245	0.0238703568176185	0.842990665851333	-3.43497
LSM7	-0.100654	6.67189215830116	-2.27197	0.0238998121018208	0.842990665851333	-3.43594
RHOH	-0.111545	7.4585394015444	-2.27151	0.0239281092508562	0.842990665851333	-3.43686
RRAS2	-0.118082	6.84056107335907	-2.2714	0.0239347082983249	0.842990665851333	-3.43708
CD8A	-0.127153	10.4628657451737	-2.27133	0.0239391164580623	0.842990665851333	-3.43722
ANXA8	0.0543032359119486	4.43402584555985	2.26761705610694	0.0241679183433185	0.848312391271843	-3.44466
ICMT	-0.0647037	6.69093342857143	-2.267	0.0242060604513366	0.848312391271843	-3.44589
GIMAP7	-0.104946	10.1295667181467	-2.26502	0.0243292322237509	0.850594087937294	-3.44986
MSL1	0.0504948844654116	8.37002322007722	2.26279349232406	0.0244680020266008	0.851123908098244	-3.4543
RPL13	-0.0578411	9.08959513513513	-2.26246	0.0244885604798731	0.851123908098244	-3.45496
TTC26	0.0904350855974836	3.88696627413127	2.26189473832099	0.0245242728182292	0.851123908098244	-3.4561
HSPA1L	0.0644487571698154	6.05077585714286	2.25843019504771	0.0247422436896591	0.851123908098244	-3.46301
ATXN10	-0.0701957	7.69246128571429	-2.258	0.0247694980342103	0.851123908098244	-3.46387
LAD1	0.0563410917610048	4.99411776447876	2.25707858313541	0.0248277365564221	0.851123908098244	-3.46571
LARS	-0.0576869	8.19626413899614	-2.2557	0.0249150204984193	0.851123908098244	-3.46845
YPEL1	-0.0617161	6.50881093050193	-2.25545	0.024931109144173	0.851123908098244	-3.46895
LARP4	-0.0918876	5.59589018918919	-2.25427	0.0250063778159248	0.851123908098244	-3.47131
MYO9A	-0.0652065	6.64695773359073	-2.25413	0.0250148744231641	0.851123908098244	-3.47157
CSAD	0.101550005471699	5.98764157915058	2.25364157505508	0.0250462960197931	0.851123908098244	-3.47255
LSM4	-0.07051	9.13347214671815	-2.25332	0.0250667660410116	0.851123908098244	-3.47319
DCAF16	-0.0794407	6.53509683783784	-2.25226	0.0251345493446112	0.851123908098244	-3.4753
RBMX2	-0.0660863	7.49536150579151	-2.2519	0.0251578027310082	0.851123908098244	-3.47602
ZZEF1	0.0520333656603702	7.0859238030888	2.25078220261975	0.0252293983588234	0.851579392991713	-3.47824
PTPN4	-0.137747	7.08875724710425	-2.2487	0.025363495791566	0.854137585863564	-3.48238
ITPKB	-0.0503376	7.05611585714286	-2.24703	0.0254714821388234	0.855625028058871	-3.48569
AMD1	-0.061781	9.39822423552124	-2.24558	0.0255655286773303	0.855625028058871	-3.48857
AKR1C3	-0.262237	6.55577806177606	-2.24531	0.0255828904559892	0.855625028058871	-3.4891
HK2	0.0665879988679263	6.62968336679537	2.24254643327405	0.0257633091201045	0.856864931205396	-3.49458
FAM60A	-0.0793777	7.72396869111969	-2.24186	0.0258082352065288	0.856864931205396	-3.49594
RPA1	-0.109782	7.24880305791506	-2.24169	0.0258190767701339	0.856864931205396	-3.49626
HOMER3	0.0653236089937108	5.63972276833977	2.23952034433429	0.0259619397916136	0.856864931205396	-3.50057
LOC100128288	0.118861049685532	5.57098265250965	2.23935647854984	0.025972733748347	0.856864931205396	-3.50089
TIAM1	-0.0913288	8.59094425096525	-2.23741	0.0261012297168008	0.856864931205396	-3.50474
DEFB124	0.0623309637106928	4.35782698455598	2.23692963789207	0.0261330489091291	0.856864931205396	-3.50569
ANKS1A	0.0770865666037732	7.5184449034749	2.23490730358891	0.0262672991182233	0.856864931205396	-3.50968
TMEM106A	0.0743158351572317	6.44846365250965	2.23441107741537	0.0263003319330343	0.856864931205396	-3.51066
NDUFA8	-0.111757	8.05734645559846	-2.23439	0.0263020047798182	0.856864931205396	-3.51071
NFATC3	-0.0531749	7.95389902316602	-2.23226	0.0264436826196569	0.856864931205396	-3.5149
KIAA1683	0.0706807779245313	5.55616899227799	2.23214719691533	0.0264514925510425	0.856864931205396	-3.51513
ZNF516	0.107483493710694	8.56222657528957	2.23214294064523	0.0264517774541654	0.856864931205396	-3.51514
IFT57	-0.0795128	5.61202624324324	-2.23163	0.0264859309509914	0.856864931205396	-3.51614
C1orf123	-0.0865413	8.2167233976834	-2.23146	0.0264973591259502	0.856864931205396	-3.51648
PRIM2	-0.0802148	4.8294275984556	-2.23037	0.0265707469207127	0.857345532250044	-3.51863
RHD	0.109472670000001	6.38144355984556	2.22915706482745	0.0266523020411848	0.857401318852038	-3.52102
PPP2R5E	-0.0771108	8.50359240926641	-2.2286	0.0266895352171841	0.857401318852038	-3.52211
GCA	0.0997309595597464	10.4662605675676	2.2274967533113	0.0267643750170846	0.857924134847424	-3.52429
SMARCC2	-0.0550653	7.55143761389961	-2.22577	0.026881178012851	0.858534459739061	-3.52768
APEX1	-0.0972098	9.02907352895753	-2.22549	0.0269006291910867	0.858534459739061	-3.52824
MRPL40	-0.100238	7.40616405019305	-2.22337	0.0270445210627288	0.861250410973727	-3.53239
MTCH2	-0.0561451	8.16807767567568	-2.22228	0.0271188448177543	0.861743943026643	-3.53453
FAM107B	-0.0771799	9.46183013127413	-2.21855	0.0273753983966704	0.867153943546449	-3.54186
AP1M2	0.0663260623899351	4.30688766409266	2.21772874840346	0.0274320492157367	0.867153943546449	-3.54347
RPS27	-0.0821925	9.56116192277992	-2.21687	0.0274915533294711	0.867153943546449	-3.54515
ZNF625	-0.059705	4.78662506563707	-2.21564	0.0275769954178872	0.867153943546449	-3.54757
VAT1L	0.0812582705031444	3.98695903088803	2.21551184028021	0.0275855786363965	0.867153943546449	-3.54781
CLEC3B	0.0854871026415109	4.90806301930502	2.21429677793474	0.0276700421837262	0.867153943546449	-3.55019
PNPLA7	0.0588265210062904	5.05844381853282	2.21339378503634	0.0277329578203274	0.867153943546449	-3.55195
KLF11	-0.0651466	6.39788655598456	-2.21277	0.0277765597678192	0.867153943546449	-3.55318
ATP5F1	-0.063611	7.78238611196911	-2.2118	0.0278442834713772	0.867153943546449	-3.55507
DTYMK	-0.0623319	5.95053455984556	-2.21128	0.0278810504068795	0.867153943546449	-3.5561
ERH	-0.0725467	9.2309426023166	-2.20758	0.0281409344338296	0.87278455066699	-3.56331
AP4S1	-0.0669488	5.5021184980695	-2.20614	0.0282427638150739	0.87278455066699	-3.56612
FXN	-0.0681049	5.98935325868726	-2.2051	0.0283164154876749	0.87278455066699	-3.56814
EIF3A	-0.0604876	9.51968271428571	-2.20294	0.0284705438931429	0.87278455066699	-3.57236
BTNL2	0.069950893522007	4.1379010965251	2.20203	0.0285354762798734	0.87278455066699	-3.57413
SLC25A36	-0.0847655	6.39835548648649	-2.20142	0.0285792109951977	0.87278455066699	-3.57532
PGLYRP4	0.0662066154088032	4.04859306563707	2.20087154787223	0.0286183120913388	0.87278455066699	-3.57638
SIVA1	-0.0510756	6.71654679150579	-2.19938	0.0287252321832141	0.87278455066699	-3.57927
LIN9	-0.0613643	4.18333330501931	-2.19902	0.0287511106772373	0.87278455066699	-3.57997
CCDC109B	-0.0872332	8.38386167181467	-2.1983	0.0288032814155984	0.87278455066699	-3.58138
SSBP1	-0.0877005	7.14384312741313	-2.19626	0.0289503111565347	0.87278455066699	-3.58534
PREP	-0.0772166	6.89104237451737	-2.19427	0.029094686174153	0.87278455066699	-3.5892
HADH	-0.0888569	7.31816	-2.19387	0.0291237055260169	0.87278455066699	-3.58997
MPHOSPH10	-0.0793983	8.11352730501931	-2.19318	0.0291744258620492	0.87278455066699	-3.59132
KIFC3	0.0796715642138395	5.34735665250965	2.19298459566838	0.02918841852696	0.87278455066699	-3.59169
NT5DC4	0.0661405132704393	4.31832484555985	2.19268028682693	0.0292106109774644	0.87278455066699	-3.59228
SVEP1	0.0514497798113216	3.56573738996139	2.19228611883843	0.0292393783276804	0.87278455066699	-3.59305
METTL7B	0.100072793081762	3.31408574903475	2.18976253884991	0.0294241370044314	0.87278455066699	-3.59793
MTHFD2L	-0.0550724	4.08071878378378	-2.18974	0.0294258562819226	0.87278455066699	-3.59798
IQSEC2	0.0582208253459111	5.25508677220077	2.18884740177299	0.0294913859795972	0.87278455066699	-3.59971
RPL18A	-0.0609635	9.02455403088803	-2.18852	0.0295151611843456	0.87278455066699	-3.60033
COPA	0.0644690367924525	6.40717736679537	2.18762589302276	0.0295813558764741	0.87278455066699	-3.60207
MAPRE2	-0.0604078	6.93189745945946	-2.18741	0.0295975129700936	0.87278455066699	-3.60249
TNIK	-0.0886602	6.56252681853282	-2.18722	0.0296111626514775	0.87278455066699	-3.60285
RCOR3	0.0953064462264157	7.70078954054054	2.18636524346216	0.0296744575293961	0.872893832024344	-3.60451
P2RX4	-0.0974927	6.46591857528958	-2.18545	0.0297424671464201	0.873141084625066	-3.60628
VAMP8	-0.113767	9.9462829034749	-2.18181	0.0300131214657092	0.878188647666251	-3.61331
CSF2RA	0.116551191698111	8.06012101158301	2.18152465930392	0.0300343035347663	0.878188647666251	-3.61385
CYP51A1	-0.0947689	6.76085587258687	-2.1803	0.0301261595452097	0.879119743382027	-3.61622
MX2	0.0867174899371062	10.0302037335907	2.17550395321683	0.030487137594814	0.881313787708026	-3.62545
TP53RK	-0.0798753	7.04694964092664	-2.17493	0.0305308949478225	0.881313787708026	-3.62656
FGFBP2	-0.214705	9.26497200772201	-2.17452	0.0305619672877758	0.881313787708026	-3.62735
RHOBTB2	-0.0723781	5.79426410810811	-2.17268	0.0307016572794348	0.881313787708026	-3.63088
RHBDL2	0.0620027392452842	5.0306943976834	2.17193428304203	0.0307583980521702	0.881313787708026	-3.63231
CABLES1	0.0554795497484291	4.63980488416988	2.16941299888986	0.0309512449727354	0.881313787708026	-3.63715
P2RX6	0.0568111882389966	4.3383740965251	2.16933641588547	0.0309571189196099	0.881313787708026	-3.6373
ALDH1L1	0.061749569056599	4.95037031660232	2.16906001468125	0.0309783270074097	0.881313787708026	-3.63783
DDX60L	0.142146665723273	7.68376963320463	2.16841013343019	0.0310282414026604	0.881313787708026	-3.63907
C14orf1	-0.065468	6.76726362162162	-2.16734	0.0311108548982667	0.881313787708026	-3.64113
GLO1	-0.076548	8.34964601930502	-2.16733	0.0311112939386945	0.881313787708026	-3.64114
MARVELD1	0.0652044801886795	6.19262535521236	2.16720332782178	0.0311211147809845	0.881313787708026	-3.64139
TMEM203	-0.0722813	8.67080096911197	-2.16698	0.0311383857001711	0.881313787708026	-3.64182
MRPS30	-0.0851081	6.85808943629344	-2.16679	0.031153093264145	0.881313787708026	-3.64218
GH1	0.0504917761635197	3.77393189189189	2.16576660732263	0.0312319947288128	0.881313787708026	-3.64414
PRR16	0.0687980048427659	3.31073703861004	2.16477427580631	0.0313087775445245	0.881313787708026	-3.64604
ZNF490	-0.0574894	8.99009486486487	-2.16389	0.0313770785697473	0.881313787708026	-3.64773
USP32	0.0515014730817587	7.10379615444015	2.16290089929083	0.0314541763432982	0.881313787708026	-3.64963
GADD45A	0.129934309748427	7.60832987258687	2.1619660814169	0.0315269481962884	0.881313787708026	-3.65141
SLA2	-0.0648512	7.63280128185328	-2.1617	0.0315474196506922	0.881313787708026	-3.65192
NUP205	-0.066116	6.86495218918919	-2.161	0.031602519205339	0.881313787708026	-3.65327
C11orf80	-0.0824339	5.97083028185328	-2.16045	0.0316452353289932	0.881313787708026	-3.65431
C8orf58	0.0513997137735851	6.22387615444015	2.1539840292192	0.0321542553686229	0.888054976798867	-3.66665
NDST1	0.084818248050321	6.21088572972973	2.15358542504127	0.0321858616249832	0.888054976798867	-3.66741
EVI5	0.0850807632075528	6.7598453976834	2.15343535378266	0.0321977680619514	0.888054976798867	-3.66769
CCDC90B	-0.0707285	6.17946540540541	-2.15315	0.0322201511064766	0.888054976798867	-3.66823
TMEM19	-0.0860957	6.02202832046332	-2.15289	0.0322414628929851	0.888054976798867	-3.66874
CCT6A	-0.0743402	8.89129247490347	-2.15175	0.032332088046369	0.888054976798867	-3.67091
GTPBP4	-0.0729755	6.91135078378378	-2.15157	0.0323462878802465	0.888054976798867	-3.67125
RPL23	-0.079649	10.3574652239382	-2.15089	0.0324001553764061	0.888054976798867	-3.67254
MRPS31	-0.0741884	6.89017832046332	-2.15004	0.0324683903189367	0.888054976798867	-3.67416
SCNN1A	0.0542926723270423	5.45823715057915	2.14972298641027	0.0324935127014945	0.888054976798867	-3.67476
FGF17	0.0547092076100606	5.11463057142857	2.14678549171933	0.0327291830607899	0.892830172546576	-3.68034
APOBEC3F	-0.054222	6.16241040540541	-2.14306	0.0330305856015548	0.897116304151317	-3.68742
S100A16	0.0705692218867906	4.5115694980695	2.14263461551022	0.0330647099833736	0.897116304151317	-3.68822
EZR	-0.144841	8.96759052123552	-2.14257	0.0330700255472531	0.897116304151317	-3.68834
SAV1	-0.068156	5.60147008880309	-2.13899	0.0333620771409662	0.900571454387047	-3.69513
CRIP1	-0.105536	10.4272275984556	-2.13841	0.0334093113748434	0.900571454387047	-3.69622
COIL	-0.0569886	7.10893438996139	-2.13634	0.0335792252015069	0.900571454387047	-3.70014
S100A10	-0.0717223	9.35171172972973	-2.13506	0.0336844962931823	0.900571454387047	-3.70255
ZNF141	-0.070738	6.27847265637066	-2.13384	0.0337856335751405	0.900571454387047	-3.70486
ARL6IP5	-0.0680375	10.616757988417	-2.13338	0.0338234176300586	0.900571454387047	-3.70573
CLRN1	0.0641622212578614	3.85265314285714	2.13244985611635	0.0339005426646358	0.900571454387047	-3.70748
MPHOSPH9	-0.0969524	6.58701758687259	-2.1318	0.0339542536853175	0.900571454387047	-3.7087
DDX17	-0.0852795	9.20011474517375	-2.1317	0.0339630290436835	0.900571454387047	-3.7089
KLRD1	-0.134438	8.32055624710425	-2.13015	0.0340918226108482	0.900571454387047	-3.71182
CWC15	-0.0861086	9.16106934749035	-2.12959	0.0341383712321035	0.900571454387047	-3.71287
COX7A2L	-0.0608406	10.2148668571429	-2.12764	0.0343011315688856	0.900571454387047	-3.71654
KLHDC3	-0.0922055	7.64187419305019	-2.12727	0.0343323562682202	0.900571454387047	-3.71724
TRIB2	-0.0890424	7.95796958301158	-2.12669	0.0343812002534956	0.900571454387047	-3.71834
SLC25A33	-0.09831	6.17707813899614	-2.12661	0.0343880800716391	0.900571454387047	-3.71849
DAB2	-0.0694498	5.56684975289575	-2.12615	0.0344269243263531	0.900571454387047	-3.71936
FBXO32	-0.085452	5.69742456370656	-2.12464	0.0345541229682612	0.900682112743877	-3.7222
MLLT3	-0.0983438	6.8792618030888	-2.12347	0.03465283232929	0.901650694123925	-3.7244
FBXW11	-0.0578912	7.03846666023166	-2.12164	0.0348077275645966	0.902306182270036	-3.72784
TXLNA	-0.050475	6.78792067181467	-2.12148	0.0348213983485246	0.902306182270036	-3.72814
CXXC5	-0.119775	7.06219152509652	-2.12073	0.034884621277669	0.902306182270036	-3.72954
TNFRSF10A	-0.0652949	7.24418833204633	-2.11968	0.034974071733747	0.902306182270036	-3.73151
STX17	-0.0630399	6.41352956370656	-2.11954	0.0349859998313455	0.902306182270036	-3.73177
ABLIM1	-0.0798998	10.3455946833977	-2.11823	0.0350980506911971	0.903605175000608	-3.73423
UBAP2L	-0.0520813	8.22334436679537	-2.11709	0.0351958382479763	0.904533042972991	-3.73638
TK2	0.0597807405031459	7.32949851351351	2.11599486770825	0.0352893410606556	0.90518942453897	-3.73842
LAIR2	-0.253561	6.24340406177606	-2.11372	0.0354855272441917	0.90518942453897	-3.74268
F5	0.140022320000003	7.82126632818533	2.11186456977974	0.0356455094628898	0.90518942453897	-3.74615
P2RY6	0.0767077761635191	5.71550188416988	2.11153494115604	0.03567406678249	0.90518942453897	-3.74676
HINT1	-0.0990176	9.12712770656371	-2.1111	0.0357118896881301	0.90518942453897	-3.74758
ALG2	-0.0608214	7.3769986023166	-2.1109	0.0357291889535838	0.90518942453897	-3.74795
C11orf1	-0.0949967	5.85141176447876	-2.11052	0.0357617377105495	0.90518942453897	-3.74865
NHLRC2	-0.0593156	5.3301320965251	-2.11046	0.0357673527146136	0.90518942453897	-3.74877
TTC36	0.0713271605031442	5.32080243629344	2.11034287166972	0.0357775054138892	0.90518942453897	-3.74899
REC8	0.0854409307547179	5.56478854440154	2.10869901472378	0.0359205686184848	0.905830376361324	-3.75206
ATP5L	-0.0919538	9.15714472972973	-2.10854	0.0359345022143996	0.905830376361324	-3.75236
EEF2	-0.0660583	11.7232	-2.10662	0.0361026074628841	0.907147678771507	-3.75595
NDUFB2	-0.0824052	7.5309076023166	-2.10419	0.0363151587494693	0.91092595979619	-3.76046
HOPX	-0.0643437	4.86554861389961	-2.1031	0.0364115787713528	0.911783277643669	-3.7625
PHF21A	0.0706264325157271	8.82708950965251	2.10123473313527	0.0365763650277726	0.914029315441808	-3.76597
M6PR	-0.0749513	9.32325889189189	-2.09902	0.036772813794117	0.914029315441808	-3.77009
UBE3A	-0.0602801	7.00771537065637	-2.09849	0.0368203943353627	0.914029315441808	-3.77108
SETD1B	0.0531993253459184	10.0315625752896	2.09804794458216	0.0368594594745703	0.914029315441808	-3.77189
TMEM109	-0.119903	7.67239564478764	-2.09767	0.0368930923387055	0.914029315441808	-3.7726
C21orf58	0.0556331177358453	5.34865106949807	2.09663544142205	0.0369855365286977	0.914029315441808	-3.77452
PIK3R1	-0.0734115	8.12844292664093	-2.09521	0.0371131412415277	0.914029315441808	-3.77716
TAF4	0.0636352087421352	7.08990122007722	2.09457533278965	0.0371700795397767	0.914029315441808	-3.77834
HN1L	-0.0551671	7.04125436293436	-2.09456	0.0371712194937305	0.914029315441808	-3.77836
SBSN	0.0649445718867909	4.60823217760618	2.09412838029512	0.0372102211317517	0.914029315441808	-3.77917
LMAN1	-0.0747393	5.5827178996139	-2.09149	0.0374480635069654	0.914029315441808	-3.78406
AK2	-0.0505556	7.14603613127413	-2.09076	0.037514347577377	0.914029315441808	-3.78542
DNAJC8	-0.0541648	7.64152903474903	-2.09047	0.0375403467988337	0.914029315441808	-3.78595
LRRC8D	-0.0692355	8.08924581081081	-2.08976	0.0376045975392776	0.914029315441808	-3.78726
LPIN2	0.0631038725786137	8.91314958301158	2.08924924432323	0.0376508444644819	0.914029315441808	-3.78821
C12orf57	-0.0990243	8.13231236679537	-2.08847	0.0377218273749096	0.914029315441808	-3.78965
DAPL1	0.0662407158490605	4.43681616988417	2.08845727572332	0.0377227848327595	0.914029315441808	-3.78967
NUP43	-0.0927114	5.88586521235521	-2.08276	0.038244077039222	0.920994229006874	-3.8002
PSMG2	-0.0758177	9.31265369111969	-2.08222	0.0382931379896516	0.920994229006874	-3.80118
KRT32	0.0793035710691834	4.31028923166023	2.08000040063645	0.0384983468719601	0.920994229006874	-3.80528
MORF4L2	-0.115716	6.85744186486486	-2.08	0.038498781844038	0.920994229006874	-3.80529
PXN	0.0689089249685493	7.58721543243243	2.07930477600959	0.0385627435183387	0.920994229006874	-3.80656
FUT7	0.0697016476100689	5.73582298455598	2.07890040817817	0.0386002197021039	0.920994229006874	-3.80731
ID3	-0.0880336	7.35070276447876	-2.07887	0.0386026661622104	0.920994229006874	-3.80736
ITGB3BP	-0.133311	6.48738229343629	-2.07755	0.0387256685938621	0.921231195625754	-3.8098
DRG1	-0.0804565	7.88664882625483	-2.07725	0.038753129274448	0.921231195625754	-3.81034
FSCN1	0.0669834811320795	6.84564663320463	2.07604696524294	0.0388655582309964	0.921231195625754	-3.81256
B4GALT1	-0.0616457	6.67940514671815	-2.07551	0.0389153752413253	0.921231195625754	-3.81354
POLR3K	-0.0563441	5.42891466023166	-2.07479	0.0389830492883663	0.921231195625754	-3.81487
FTCD	0.0580916068553456	5.76931830501931	2.07471530521276	0.0389899202189888	0.921231195625754	-3.81501
FCHSD2	0.0670107590566023	8.95261796911197	2.07301775314797	0.0391489451339823	0.922010706234058	-3.81813
PRLH	0.0746941054716972	5.41557365250965	2.07193657232733	0.0392505175393988	0.922010706234058	-3.82011
LSM1	-0.0625786	8.07031726254826	-2.07175	0.0392683436963912	0.922010706234058	-3.82046
GPR182	0.0574037831446566	4.67487588030888	2.07167980580672	0.0392746727210084	0.922010706234058	-3.82058
CX3CR1	-0.0836964	10.3841190888031	-2.06977	0.0394547978816749	0.92234567961131	-3.82409
MRPS35	-0.0747428	8.4589348996139	-2.06972	0.0394593331814328	0.92234567961131	-3.82417
APIP	-0.0696218	5.03203002702703	-2.06908	0.0395200374262931	0.92234567961131	-3.82535
CAMK1G	0.0558140628930808	4.12144823166023	2.0687507433921	0.0395511223670138	0.92234567961131	-3.82595
RCC2	-0.071039	10.4077557490347	-2.0682	0.039603756739403	0.92234567961131	-3.82697
PLEKHA1	-0.110794	7.80359144787645	-2.0668	0.0397358982704674	0.923785150033405	-3.82952
CHMP7	-0.0805585	8.63341690733591	-2.06622	0.039791687464747	0.923785150033405	-3.8306
HSP90B1	-0.0601053	9.29461305405405	-2.06486	0.0399210435177683	0.92382146078874	-3.83308
ALAS2	0.129597162641513	6.69792810810811	2.06343384701061	0.0400571850901583	0.92382146078874	-3.83569
RNF112	0.0684645220754714	4.57856395366795	2.06241678210368	0.0401546162685008	0.92382146078874	-3.83754
PRDX4	-0.111111	6.82431037837838	-2.06214	0.0401815500332042	0.92382146078874	-3.83806
CCDC132	-0.0729238	5.49593568339768	-2.06147	0.0402454892142424	0.92382146078874	-3.83927
KANK2	0.0749188507547167	5.60245512355212	2.06141953066006	0.040250345601958	0.92382146078874	-3.83937
EXOSC7	-0.0629421	7.61114421235521	-2.06039	0.0403496291753451	0.92382146078874	-3.84125
SMAP2	0.0567076726415028	11.3397767683398	2.06036076227071	0.0403521931147149	0.92382146078874	-3.8413
HRSP12	-0.0836382	5.48402223166023	-2.05987	0.0403996147426754	0.92382146078874	-3.8422
COPZ1	-0.107939	7.73720796525097	-2.05308	0.04105810032335	0.928325094333015	-3.85456
C20orf173	0.0611689646540885	4.41852778378378	2.05143623143196	0.041219449180066	0.928325094333015	-3.85756
TCTEX1D2	-0.0789075	5.61875503861004	-2.05032	0.0413290216592381	0.928325094333015	-3.85959
APOA5	0.0575650684276701	4.40356885328185	2.04946712447998	0.0414129242615641	0.928325094333015	-3.86114
CCNC	-0.0918791	7.02442421621622	-2.04937	0.0414222616510484	0.928325094333015	-3.86131
PPM1G	-0.082332	8.39795262162162	-2.04918	0.0414416208929887	0.928325094333015	-3.86166
ICT1	-0.12448	7.40535035135135	-2.04798	0.0415596177716487	0.928325094333015	-3.86384
PCSK7	-0.0702057	8.74420586100386	-2.0475	0.0416073657285405	0.928325094333015	-3.86471
APCDD1	0.074605812515725	4.97727506949807	2.04686225510508	0.0416700542858801	0.928325094333015	-3.86586
AQP6	0.056520353459117	4.73250902316602	2.0467608552351	0.0416800910250832	0.928325094333015	-3.86605
RWDD1	-0.0655964	6.13801696911197	-2.04675	0.04168074158974	0.928325094333015	-3.86606
DPF1	0.0621158273584896	5.39348343243243	2.04610716772871	0.0417448435938216	0.928325094333015	-3.86723
TAF15	-0.0578268	8.55982306949807	-2.0452	0.041834371274166	0.928325094333015	-3.86887
EEF1B2	-0.0982751	10.4737513243243	-2.04492	0.0418630801877552	0.928325094333015	-3.86939
TRA2A	-0.0627031	8.15452056756757	-2.04484	0.0418708451285297	0.928325094333015	-3.86953
SPCS2	-0.0574882	8.01537985328185	-2.04461	0.0418936637066981	0.928325094333015	-3.86995
SLC6A4	0.0597131339622621	3.89811816988417	2.04363253846852	0.0419907502404004	0.928325094333015	-3.87172
UPK1A	0.0644677940880509	4.48960161389961	2.04356248334068	0.0419977296034871	0.928325094333015	-3.87184
TBCE	-0.0978345	6.46855986872587	-2.04127	0.0422268963885362	0.928325094333015	-3.876
NTSR1	0.0718069449056591	4.2391788957529	2.03937161581474	0.0424170520341407	0.928325094333015	-3.87943
INO80C	0.0596285322012609	6.33021575289575	2.03792907186144	0.042562209119529	0.928325094333015	-3.88203
CYP2U1	-0.0617619	4.83989133204633	-2.03761	0.0425941948595936	0.928325094333015	-3.88261
COG2	-0.102276	7.2420525019305	-2.03629	0.0427275917966551	0.928325094333015	-3.88499
OSM	0.0809938423899368	5.86968542857143	2.03423893648825	0.042935455812093	0.928325094333015	-3.88869
PPP1R2	-0.0788613	8.15831716988417	-2.0326	0.0431022191474518	0.928325094333015	-3.89165
POU5F1	0.0649173432075472	5.9559235019305	2.03257623310909	0.0431045407843593	0.928325094333015	-3.89169
CRYBB3	0.0643994401886774	5.55050418146718	2.03223882152009	0.0431389221093149	0.928325094333015	-3.8923
PABPC1L	0.0812494427672918	6.7034024015444	2.03204691698405	0.0431584870569267	0.928325094333015	-3.89264
RPL36	-0.0586773	11.0767636023166	-2.03155	0.0432093970241126	0.928325094333015	-3.89354
MYO10	0.0630343511949665	4.48004	2.03148166833673	0.0432161588091984	0.928325094333015	-3.89366
KRTAP10-11	0.0736430662264196	5.76681877992278	2.03131764454429	0.0432329062474457	0.928325094333015	-3.89396
PEBP1	-0.102144	9.06438236293436	-2.03064	0.0433022388976721	0.928325094333015	-3.89518
ARMC1	-0.0956377	7.82439083011583	-2.03051	0.0433149661390095	0.928325094333015	-3.8954
PTS	-0.109106	5.9692590965251	-2.02991	0.0433767535378725	0.928325094333015	-3.89649
SERGEF	-0.0584898	5.79604307722008	-2.02759	0.0436153231019961	0.928325094333015	-3.90067
ARHGEF11	0.0556729050943412	5.98584608494208	2.02709569455032	0.0436658849859853	0.928325094333015	-3.90155
KREMEN1	0.0793752284905658	5.75296755212355	2.02645164618324	0.0437322575770839	0.928325094333015	-3.90271
SEH1L	-0.0663038	7.51687503474903	-2.02638	0.043740049838692	0.928325094333015	-3.90285
PITRM1	-0.0652422	5.7114035019305	-2.02628	0.0437495605046197	0.928325094333015	-3.90301
EIF3H	-0.0893264	9.18299115830116	-2.02624	0.0437540851579035	0.928325094333015	-3.90309
TRIM32	-0.0751226	5.5508346023166	-2.0261	0.0437688038621675	0.928325094333015	-3.90335
GSN	0.0563009269811339	5.61757090733591	2.02521714451022	0.0438597190557144	0.928325094333015	-3.90493
PDCD11	-0.052686	6.93928665250965	-2.02521	0.0438608411704878	0.928325094333015	-3.90495
RPL10A	-0.0844632	11.706000965251	-2.0246	0.0439231737304362	0.928325094333015	-3.90603
LIMD1	-0.0544655	5.60837056756757	-2.02362	0.0440251367157403	0.928325094333015	-3.90779
XPO7	-0.0659651	7.48175942471042	-2.02345	0.0440430022910401	0.928325094333015	-3.9081
CSRP3	0.0766267587421372	4.00812317760618	2.02144184805428	0.0442514752133589	0.930089088096429	-3.9117
PRSS2	0.0659551637735847	5.06731728957529	2.02110239446076	0.0442868448294812	0.930089088096429	-3.91231
NFIA	0.0702232902515725	5.8880792007722	2.02050768243042	0.0443488691317331	0.930089088096429	-3.91337
SPDEF	0.0572846330817631	5.88075927413127	2.01973366485233	0.0444297041522527	0.930089088096429	-3.91476
RPS24	-0.0880077	9.52231881853282	-2.0196	0.0444441505677862	0.930089088096429	-3.91501
FZD5	0.0725791650314482	4.57776996138996	2.01895718935244	0.0445109214667771	0.930157615644534	-3.91615
EIF3B	-0.0618188	7.59608281853282	-2.01783	0.0446295217518936	0.9313074987799	-3.91817
PSPC1	-0.051869	7.35534065250965	-2.01637	0.0447825910857126	0.933042650340637	-3.92078
PDCD2	-0.0913966	6.69115627799228	-2.01561	0.0448625130801428	0.933042650340637	-3.92214
ABCB1	-0.104065	6.23021335135135	-2.01429	0.0450021126554635	0.933042650340637	-3.9245
IFT52	-0.0731929	6.11995548262548	-2.01415	0.045016531884178	0.933042650340637	-3.92474
CHST1	0.0546049172327034	4.40811717760618	2.01391310795017	0.0450415923878705	0.933042650340637	-3.92517
SEC14L4	0.0683131692452834	4.66356993822394	2.01240812934759	0.0452009616484215	0.933042650340637	-3.92785
OXER1	0.0698358207547169	6.44195968339768	2.01182019585704	0.0452633504315937	0.933042650340637	-3.9289
ASAP1	0.0582753058490582	9.23392061776062	2.01082056759095	0.045369593948695	0.933042650340637	-3.93069
MUC5B	0.0508903758490558	4.66397194208494	2.01054973049066	0.0453984157058964	0.933042650340637	-3.93117
FAIM2	0.0558897998742118	4.67160370656371	2.01040993444661	0.0454132984977046	0.933042650340637	-3.93142
DCDC1	-0.0530536	2.87360910810811	-2.00586	0.0458997847754672	0.938141509262396	-3.93952
TSGA10	-0.0693678	3.94345868725869	-2.00503	0.045989150603515	0.938141509262396	-3.941
ZNF296	-0.0989272	5.90746481081081	-2.00478	0.0460159524797102	0.938141509262396	-3.94144
PFDN2	-0.0672532	7.79363265250965	-2.00363	0.0461398679041933	0.938141509262396	-3.94348
ITGB3	0.111757562201253	6.24705271428571	2.00278197638176	0.0462316694016038	0.938141509262396	-3.94499
SRP72	-0.0743736	7.1415913976834	-2.00249	0.0462631681062089	0.938141509262396	-3.94551
GPR78	0.0617696364150921	5.35319894594595	2.00140202154659	0.046381045050488	0.938141509262396	-3.94744
SKAP1	-0.100656	8.76481557915058	-1.99912	0.046629117119309	0.938141509262396	-3.95149
EVPL	0.0641979398742176	5.53054893050193	1.99847652593423	0.046699072333383	0.938141509262396	-3.95263
MFN2	0.057623645408805	6.29587795366795	1.99764568984868	0.0467897273868468	0.938141509262396	-3.9541
BTN2A1	0.0808714767295644	7.93714376833977	1.99759707590193	0.0467950364115479	0.938141509262396	-3.95419
RNASEH2B	-0.0740188	6.80827817760618	-1.99725	0.0468334271334679	0.938141509262396	-3.95481
SLC4A5	0.0531326764779863	5.09209628957529	1.99700558732374	0.0468596724548603	0.938141509262396	-3.95524
DUSP6	-0.0747364	10.1432121891892	-1.99688	0.046873053222528	0.938141509262396	-3.95545
RTN4RL2	0.0634578281761011	3.89148121621622	1.99659474677314	0.0469046122895901	0.938141509262396	-3.95597
TAS2R9	-0.0690413	3.71855849420849	-1.99656	0.046907913729648	0.938141509262396	-3.95602
GTPBP8	-0.0700859	7.0293732007722	-1.99543	0.0470318950805182	0.938141509262396	-3.95802
USHBP1	0.062676524150941	5.68650583397683	1.99525549097726	0.04705136020558	0.938141509262396	-3.95834
STRAP	-0.0589019	8.22303306177606	-1.99508	0.0470703808661248	0.938141509262396	-3.95864
PRRC1	-0.066914	8.10664142471042	-1.99415	0.0471724104375128	0.938897609373812	-3.96029
MRPL13	-0.14928	5.45743143243243	-1.99131	0.0474862158227079	0.942582080740987	-3.96532
MAK16	-0.0897959	8.31641013899614	-1.99008	0.0476223760777127	0.943283476216003	-3.96749
CASD1	-0.0767273	5.21714764092664	-1.98972	0.0476622264464403	0.943283476216003	-3.96812
ELANE	0.146421637672953	4.51145197683398	1.98851413698958	0.0477959504563089	0.943283476216003	-3.97025
HOXC8	0.0600837912578651	4.51361382625483	1.98802308514347	0.047850574741597	0.943283476216003	-3.97111
SATB1	-0.0821042	6.80500773359073	-1.9878	0.0478758634361743	0.943283476216003	-3.97151
MLKL	0.10458107289308	8.96251727027027	1.9871162656785	0.0479515874468527	0.943283476216003	-3.97271
CD180	-0.102356	7.92669775289575	-1.98682	0.047984750733312	0.943283476216003	-3.97324
KLF12	-0.0714412	6.09862993050193	-1.98635	0.0480366900987875	0.943283476216003	-3.97406
POP4	-0.0909024	7.33006633590734	-1.98477	0.0482134275423876	0.943927082578603	-3.97684
ETS1	-0.0707589	10.0307533204633	-1.9846	0.0482330267311494	0.943927082578603	-3.97715
DNAH17	0.0578262661635245	5.68388304247104	1.98221133045139	0.0485010883117673	0.943927082578603	-3.98135
BAZ1B	-0.0639807	7.78062559459459	-1.98221	0.0485013571243013	0.943927082578603	-3.98135
C1QB	0.1031681963522	4.71941133590734	1.9799152098451	0.0487601452277042	0.943927082578603	-3.98538
PROK2	0.101985712201259	10.5397376293436	1.97946660374061	0.0488108948431046	0.943927082578603	-3.98617
MBIP	-0.0990428	6.98882850965251	-1.9785	0.0489198467657365	0.943927082578603	-3.98786
RAN	-0.0520378	8.85197695752896	-1.97824	0.0489500309223112	0.943927082578603	-3.98833
CDC26	-0.0683816	8.45241783783784	-1.97787	0.0489922941055714	0.943927082578603	-3.98898
ATP5C1	-0.0820396	9.01283793050193	-1.97695	0.0490967849990483	0.943927082578603	-3.99059
SPN	0.0677741760377373	5.08901993050193	1.97691459312047	0.0491004462369374	0.943927082578603	-3.99065
NAP1L4	-0.067225	7.18323637451737	-1.97581	0.0492257291454959	0.945095289976893	-3.99258
BCL7A	-0.0823421	5.91314745945946	-1.97474	0.0493478915916506	0.946200607233101	-3.99446
TRIM25	0.0671257577987365	8.47322936679537	1.97275713621472	0.0495752560208329	0.946367410450918	-3.99794
DHX33	-0.0663288	8.01776126640927	-1.9721	0.0496510118767993	0.946367410450918	-3.99909
SHMT2	-0.0662104	8.82666082239382	-1.97044	0.0498410049944088	0.946367410450918	-4.00198
UBA2	-0.0823449	7.29699137065637	-1.97016	0.0498736805567085	0.946367410450918	-4.00248
ZCCHC24	0.0674940747169828	6.30282426640927	1.96952966258413	0.049946520776067	0.946367410450918	-4.00358
MRPL49	-0.0540425	8.81581543243243	-1.96925	0.049978332889358	0.946367410450918	-4.00406
