# Supplementary material for: Integrated Bulk and Single-Cell Transcriptomic Analysis Followed by Clinical Validation Reveal Programmed Cell Death-Related Shared Molecular Signatures in OA and MDD
Source: Int J Mol Sci. 2026 Jun 6;27(12):5154. doi: 10.3390/ijms27125154 (PMC13300034; doi:10.3390/ijms27125154)
Supplement: Supplementary file 1 [file ijms-27-05154-s001.zip › Supplementary Table S7.xlsx]

## Sheet: Hub genes identified in the MDD
RPL36
RPS2
RPS16
LOC101060363
BTN3A3
C14orf169
CDCA7L
MYCBP2
BST1
BZRAP1-AS1
NOG
DCP1A
LUC7L
TMX2
MS4A1
LINC00926
FOXP1
TP53
EVL
RPL35A
ZNF783
MIR943
PIK3C2B
SNHG12
AMIGO1
RPS28
LARS
CD79A
SLC35E2
OXNAD1
LEF1
CD180
ALG8
ZNF101
BCL11A
C12orf57
AK096592
SGK223
MDC1
EPB41L4A-AS1
GAS5
RRS1
LSG1
BLNK
ID3
TEX10
NFATC2IP
MINOS1
PMS2P8
NHP2L1
TCL1A
OGFOD1
FAM129C
LGALSL
NACC2
LOC101930059
TNFRSF10A
ASTE1
CD83
CASP6
SEC31B
CSRP2BP
YLPM1
ANAPC5
MGC16275
CHD6
SART3
FHIT
USP32
ZBTB9
BANK1
PMS2P5
INO80
HAUS5
PKIG
ELP2
LEF1-AS1
AP3M2
SFXN2
BTLA
SEL1L3
PASK
CD22
NAA35
ALDH18A1
KMT2A
PPAPDC1B
GLIDR
MAN1C1
GOSR2
FAM120C
ASB16-AS1
ZBTB40
FCRL1
ORAOV1
CTA-250D10.23
FAM159A
NPCDR1
AKAP2
ADAM28
RASGRF2
SNRPN
CTD-2012K14.6
ZNF589
SPIB
TTC27
DCAF16
STAP1
FCRLA
UTP20
RP4-680D5.8
USP36
SLC25A33
CLUHP3
RCBTB2
PNOC
RP11-95D17.1
EBF1
LOC100506302
RAB11FIP3
SCAND2P
PIK3IP1
GSDMB
SLC15A2
PAAF1
VPRBP
AC100830.4
GEMIN8
MDS2
TMEM254
CMTM8
IGHD
APTX
LOC284009
KIF5C
METTL2B
LINC00494
RRP8
RAB40B
ZNF740
C1orf213
NHEJ1
CXCR5
TCEAL3
USP13
DCAF4
AK126278
RPAIN
BCL7A
VEGFA
VPREB3
DTYMK
C12orf65
SPTBN1
EPB41L2
MIR600
KIAA0125
CREB3L4
WDR59
LOC100507616
C11orf80
ZNF827
TTC12
CKMT2-AS1
RHOBTB2
RNF157
PPBP
PF4
ATP5E
GNAZ
F13A1
NRGN
TUBB1
AL832909
MSN
DDX11L2
PTGS1
MTURN
SELP
CLEC1B
PRKAR2B
SPARC
SH3BGRL2
GP1BB
TREML1
TTC7B
CLU
SDPR
ALOX12
LTBP1
CMTM5
GGTA1P
C1orf198
SDC4
TRBV27
GP1BA
PROS1
PEAR1
GFI1B
ESAM
TMEM40
HIST1H2BG
FHL1
GNG11
RHOBTB1
BEND2
VSIG2
MGLL
ABLIM3
AP001189.4
EHD3
NAT8B
MYL9
ELOVL7
ITGB3
RPL24
ADAR
CAP1
HCLS1
C5AR1
RTN3
CEBPB
DENND4B
SLC25A44
IRF2BPL
FAM129A
H3F3A
SORL1
CTC-510F12.4
ITGAM
LYN
JUNB
TNFRSF1A
HIST2H2BE
TIMP2
HN1
mir-223
SIGLEC5
MX2
KRT23
ADM
UBN1
RAB11FIP1
HSPA1A
MIR7109
IQSEC1
PITPNB
LOC101926918
UBE2R2
MANSC1
ST6GALNAC2
GRB2
SYK
UIMC1
FRAT2
RAF1
LAMP1
NTNG2
EMR3
TRANK1
WWC3
BZW2
ZCCHC6
DERL2
CLEC4E
OSBPL2
KLHL21
TMEM127
HP1BP3
CCNJL
MMP9
TPD52L2
MGRN1
NUMB
IL1R2
MAP4K4
GLT1D1
CFLAR
LOC101928676
MBD6
RP11-158G18.1
AC005523.2
MARCKSL1
FCHSD2
ASAP1
SH3BP5L
ITM2A
TIAM1
AF520793
CHST11
AC092620.2
KLF6
NPL
NRD1
GABARAPL1
STX3
MAPK14
CBL
MSL1
PHF21A
SNX27
KDM6B
CHST15
AK026905
MPHOSPH10
SLC9A8
RNASEL
ABHD2
NBR1
MTF1
TMED10
DHX33
ZNF18
REPS2
WLS
ACTN1
PLEKHM3
PBX2
PCYT1A
ALPK1
MYLIP
LOC439911
AKNA
APBB1IP
SLC38A9
KIAA1324
LOC388210
CAMK1D
GRIPAP1
ASPRV1
ERGIC1
MRVI1
LOC254896
CKAP4
C2orf44
GDPD3
EFCAB14
KIF13A
SLC11A1
SPATA2
KCTD13
EXOC2
ABCG1
SECISBP2L
RP11-443B7.1
LINC00173
PAK1
SAP30L
SCARF1
STAT5B
KDM4B
IAH1
ABHD5
SPTLC2
ARHGAP26
TRIOBP
SIPA1L1
ARID3A
CD82
LAT2
SIRPB1
STX2
BIN3
TLR6
PPM1F
MIR6787
GRAMD1A
CEACAM1
NOLC1
SIPA1L2
RNF125
TOX4
CPNE2
CCT8
NDUFS4
AQR
HPS5
NEDD9
CAMKK2
EPS15L1
RP11-214K3.19
LRWD1
BEST1
LINC01127
LOXL1-AS1
ROPN1L
ORM1
SNHG8
ZDHHC18
RFC4
PRKACA
SRF
SETBP1
MTMR2
PTPRE
LOC101927929
ACOX1
RALGAPA2
AATK
BC037861
AVIL
RNF130
MEF2D
ANKRD36
PAIP2B
EML4
TRAF3IP1
SLC12A9
FCF1
IL1RN
MSRB2
GOSR1
SMIM14
BC033528
VDR
C19orf12
ZAK
MAP1LC3A
HIST1H2BC
C9orf84
TRPM6
RNASEH2B
DHRSX
KISS1R
NLRC4
RSPH3
GIT2
DNAJC27
SFMBT1
IGF1R
LOC100507507
APBB3
KCNE3
HIP1
B3GNT8
INSC
GCM1
CDK14
GRB10
ZNF286A
AL109706
NDST1
EXTL3
CTD-2313J17.5
SEPT11
BEND3
RAB36
PLIN5
TMEM218
LA16c-380H5.5
FAM185A
TRIB1
RP11-676J12.4
SLC25A15
LETM2
CLIC1P1
SLC22A1
RP11-255C15.4
KIAA0319
LOC727808
ZNF674
LOC100133649
LOC100133465
LOC728937
LOC650646
LOC441377
LOC645979
RPS26L
LOC641768
LOC728823
IRF8
PJA2
LOC644928
LOC644936
LOC100129650
RPS26P11
LOC646753
KPNA4
LOC100131971
LOC644191
DPF2
PSMD2
XYLT2
RPS26
LOC650298
SLC30A9
HIBADH
NCBP1
LOC100133823
D4S234E
VEZT
ATXN7L3
LOC729362
NGFRAP1
RABL2B
MIR130A
LOC100129552
TMEM39B
C9orf90
NSUN4
NOP14
LOC654161
LOC284023
FAM179B
C1orf122
LOC339290
PDK3
RAE1
ANKRD13C
C16orf91
ORMDL3
C1orf151
PDCD7
LOC389223
LOC728672
LOC100129379
LOC441876
RPS11
LOC644039
RPS25
LOC402057
RPLP2
LOC400963
LOC100132593
LOC645899
LOC645895
LOC100129141
RPS19
LOC100129158
LOC100132291
LOC652071
RPL39
LOC729789
UNC84B
LOC728428
CCND3
SFRS6
ALKBH5
KLRB1
PLSCR3
SNHG5
CHCHD2
LOC100132394
PPP1CC
HSP90B1
CAB39
PIP4K2A
VIL2
NFKB1
HMGN1
FAM107B
UQCRFS1
RPN1
MSH3
XBP1
RPL41
TGOLN2
TRMT5
LOC729324
MGC16703
SPOP
C19orf31
C6orf115
CRKL
ICAM2
KIAA0174
PARP4
LIPA
CTGLF7
VDAC1
PAPOLA
LOC286157
TMED2
FOXN2
DNAJA2
PRPF8
POLR2F
MMADHC
FKBP5
EIF3B
PLCL2
RANBP1
MCL1
PRKCB1
STRAP
ARHGAP1
UCP2
CITED2
SF3B4
ZNF207
SIK3
E2F4
SSBP1
C22orf13
LOC441763
NBPF8
NCK1
NONO
URM1
CHSY1
LOC100133583
C1orf24
DEGS1
GTPBP4
NSMAF
IARS2
UTP6
LOC644799
HNRPK
PATL1
PEX5
COTL1
SERBP1
MED6
CNOT8
GARS
HLA-DRB1
RBM23
JAZF1
UBA1
TMED5
SYNCRIP
PPP1CB
DNLZ
HNRPM
CD46
PGM1
AMD1
MRPS22
ZSWIM7
FGFR1OP2
NOL11
COQ5
CD97
WAC
STOML2
CNOT2
PHACTR2
C16orf63
C14orf4
PABPN1
ZBTB22
UBE4A
RNF220
GAPVD1
GUSB
C20orf20
HERPUD1
LOC729086
PPM1G
SERINC1
OXR1
MGC72104
GBP5
FAM20B
PRRC1
MUL1
C4orf14
ACLY
TFDP1
ORMDL1
ARMC1
STX8
TMEM149
MED4
RIPK2
VGLL4
THOC2
KIAA1191
CTSO
CLPTM1L
RAB33B
ETF1
TUFM
LOC648099
CYP4V2
FAM125A
ZCCHC9
CHMP2B
CCDC16
TIA1
WDR68
U2AF2
LOC729608
TSPAN17
ARPC2
NUCKS1
TBC1D15
BTN3A2
IRF2BP2
WDR51B
ACTL6A
DGCR6L
MKRN2
TMX4
C7orf28B
CDC42SE1
ROCK1
PPP2R5A
LOC100129585
UBE3A
APH1A
SLC40A1
TARS
ZNF263
FBXO34
ADCK2
PBX3
LOC552889
DCTD
EIF5B
ATPIF1
GCC1
FDPS
ZNF746
HLA-DRB5
PPP1R14B
TSHZ1
NDUFA6
TMEM183A
CLEC2B
DNAL4
HINT2
HSPA5
KRCC1
TMEM188
ACTA2
CIR1
GNE
KDELR2
HDAC2
NCOA3
PTCD1
RBM39
NDUFA10
RPUSD3
CD4
C18orf21
BEXL1
ITIH5
MED22
SRBD1
TRIT1
ZNF638
LOC646044
ELL
LOC389293
TMEM109
ZFYVE26
GNAI3
YEATS4
SLU7
MRPS26
LOC653496
FASTK
B4GALT7
POP5
TNFAIP8L1
YTHDF3
PROK2
UBR2
FKBP3
LOC731605
LOC400890
OBFC1
C2orf47
YIPF6
TUBGCP2
PPIG
H1F0
FIG4
ZNF683
MAPK6
LACTB2
ACAD8
GBAS
HNRNPH2
UPF3A
MPPE1
DDX28
MOBKL3
SNUPN
FAM21D
FCRL3
LOC100134304
PLEKHA9
TFCP2
POLR2C
TUBB2C
PLP2
UPRT
TERF2
LMBR1
HSPC157
ATAD1
RWDD4A
LOC389599
IWS1
ZNF410
GPS2
RUVBL2
KIAA0261
CPNE1
INSIG2
FBXO28
HIATL1
STUB1
NNT
ZNF266
RFP
ZNF330
DCTN4
HBG1
NMT1
LOC646093
LOC648695
UCHL5
TNF
CLIP1
AIM1
LRRC58
AGA
SF4
ASPSCR1
PSMD1
PIGS
LOC645609
ARL6IP4
IVNS1ABP
ACIN1
UTP18
NCAPD2
STYXL1
C12orf26
SPAST
PMM2
GNPNAT1
MAP3K6
PPIL3
HNRNPA3
FANCE
USP11
NUDT22
HBD
GGPS1
PAK1IP1
FOXRED1
NME2
NUDT2
TRIM21
CCDC43
HIBCH
SAAL1
FRS3
PES1
LOC653071
AASDH
ZNF621
LLGL1
TOR1B
ZNF271
TPR
DTD1
C9orf64
WDR46
DTX2
IRF5
LOC339804
IDH3A
C13orf27
LOC253039
TRIM68
GTPBP8
SVIL
MIOS
FLJ20628
SLC30A5
TGDS
NAPB
CLIP4
TMEM170A
LRRC8A
SETD8
PACSIN1
SSBP4
CCDC21
AMFR
CCL4L1
AP4E1
EBAG9
RBM16
GPR175
LARP4
WDR44
PHKB
LPIN2
LXN
PLIN2
LOC441009
NLK
CDC2L2
EXOC4
C15orf29
VAV3
LOC730235
ZUFSP
COPS8
KRT72
CKAP2
ZNF668
PDCD6IP
SELK
PRKAB2
ALKBH3
GTF2H1
PRPF38A
VPS26B
FLAD1
NUS1
FAF1
IREB2
PIGV
CCNG2
C16orf68
LOC647121
BRD7P2
NAGLU
LOC100127913
LOC100129668
LOC729692
HMGCL
NDNL2
FHL3
LOC339970
ROM1
TEX261
CTCF
CKAP5
BAP1
ATG9A
WDR33
ATP6V1E2
ANXA6
TPM4
C12orf45
RNF160
POLR2D
PIGB
HS2ST1
MTRR
CXorf40B
HIP2
SENP6
EBP
C5orf44
STAM
LIX1L
PPME1
LRRC8C
SLC35B2
KCTD18
GPAA1
LRRC26
BRD1
SLC25A4
TADA1L
FAM40A
NGDN
RASA4P
PIP4K2C
IKBKE
ABCD3
LAG3
DBT
AP1G1
LOC100129890
ARHGEF1
LOC727758
USF1
PCAF
PTK2B
ZGPAT
C3orf63
C12orf24
PUS7
CECR7
DBP
SLC16A6
MAP2K4
FLJ39827
RTN4IP1
GALM
EXT2
FCGR3A
SLC35C2
DAZAP1
ZNF383
BRI3BP
LOC729375
ACD
FAS
LOC643733
PFKM
COQ3
LHFP
SNRNP35
C11orf21
FLJ20021
JMJD1C
LOC642082
VSTM1
NOP2
AKR7A3
DDX59
SNRPD1
LOC653066
LOC100132652
TIGD7
PCGF6
BBC3
SLC25A37
INPP5K
ATP2B1
TBX21
SNAP47
FAHD2B
LOC727721
MALAT_HUMAN
NR_003137.1
IFI30
Q9P0C7_HUMAN
TYROBP
CCL5
SNORA3
RHOA
GAPDH
OR7G1
RAC2
DUSP1
EEF2
ITM2B
GMFG
ACTG1
HSPA8
RPLP0
RPL8
DAZAP2
EVI2B
EIF1
HIST1H1E
EMP3
ACTR2
RPL5P1
ACTN4
LOC728026
MNDA
MYH9
CCNI
BTG1
VIM
CYBB
TUBA1B
PECAM1
RPS3
CNN2
PPIB
JAK1
PCBP2
ARHGDIB
RPL38
ITGAX
STK17B
PTPN6
CD164
PIAS1
IL2RG
RPL15P11
RAB5C
LCP2
FCER1G
GRN
RPL19P9
ANXA1
BTG2
TMEM154
HIST1H2BK
PRELID1
ENO1
RPL7
GNB1
RPL32P18
LDB1
ZBTB12
RN7SK
EIF4B
TUBB
HLA-DRA
ARF3
VCAN
SLC25A6
RASSF5
CALR
IL8
TAGAP
RPL18A
Q8WY95_HUMAN
LMAN2
LCP1
ARL6IP1
HIF1A
CTSD
WDR1
GABARAPL2
RPPH1
TLN1
YBX1
ARPC1B
LAPTM4A
CANX
RAB11A
H2BFS
PNRC1
RPL17P39
SUMO2
DUSP6
RPS28P9
CD3E
F8A1
MTPN
COX6A1
CD37
MOB1A
RPL12P1
ARF1
EIF3L
CYFIP2
SAMHD1
RPS23
MAP3K1
ATP5B
IL10RA
ANKRD13A
FLI1
CLC
SLC38A2
TMBIM1
PTPN12
GDI1
SLAMF6
TAF10
CERS2
KLF2
LOC100506634
RPL18
VAMP8
RPS3A
CCR7
EIF4H
TMEM123
DAD1
HIST1H2AC
EIF2S3
ATXN7
CALM3
LDHA
O43649_HUMAN
ZYX
UBQLN1
CSDE1
ATF4
TMEM66
PAK2
CAT
RPL14
CNOT1
Q6AI40_HUMAN
BNIP3L
SHISA5
NM_181717.2
HNRNPK
TMSB4XP8
CREB1
CST3
RPS17
NR_003656.1
DERL1
ARL6IP5
ARRB1
PRKCSH
SLC9A3R1
PTP4A2
INPP5D
FXYD5
RGS18
RPL3
RAB1B
NUP153
C10orf31
SRPR
AGFG1
CDKN1B
TERF2IP
SLAIN2
ANXA5
NAA50
SNRK
CD48
GPX4
PIK3CG
LRPAP1
HIPK3
CHP
GNA13
C19orf6
TMEM14E
HIAT1
TRAM1
EIF3F
EIF3D
CAPNS1
CAPRIN1
ATF6
UFC1
PPP1R15B
CLNS1A
CEBPD
MAP1LC3B2
BAZ1A
PIM1
P4HB
PLAC8
DUSP11
HNRNPC
RPS5
IKZF1
ATP6AP1
MFSD1
LIMD2
ATG3
MAML2
FERMT3
EIF3G
EIF4G2
HSP90AA1
RPS13P8
LOC729316
UBE2K
LSM12
SELT
LTA4H
SASH3
HIPK1
PAPD4
PA2G4
GOLPH3
ECH1
CLINT1
USP25
GATAD2B
ERBB2IP
M6PR
PI3
WSB1
HIGD2A
PPP1R12A
HLA-E
LEPROTL1
ZFAND3
CHIC2
Q6P575_HUMAN
NUCB1
ST13
RNF4
OSBPL8
TES
CDC42EP3
MBD2
PHC3
KAT6A
SNAP23
SEC61A1
CTDSP1
NOMO3
GPR65
ARCN1
Q5T8I0_HUMAN
PRNP
TPT1
GSK3A
SSR1
EPB41
AKAP13
CD52
CMIP
RPL15
LCE3B
PFN1
RBBP4
ADAM10
MKRN1
GPR183
PTBP1
UBE2G1
NFATC3
CSNK1G2
F8A3
Q6ZS22_HUMAN
AGTPBP1
CD3D
GDI2
MAN2B1
RPL27A
LOC441454
PSMD8
ANTXR2
XRCC5
RYBP
EIF3K
BTN3A1
PPP2CA
RPL13A
COX4I1
COPA
NPC2
IDH3G
TMED4
ESYT1
GNB2L1
BTF3
PUM2
CAST
SRP9
POLR2A
PSMB3
KIAA0494
SHOC2
TRAT1
HSP90AB1
RPL10
YY1
PKM2
NPPC
CORO1C
RAB10
STK17A
NOMO1
FAIM3
ATP6V0C
NPTN
BSG
ATP1A1
SERPINB9
Q6UX91_HUMAN
LPCAT1
QARS
ARID1A
GLYR1
RPL23A
COX8A
ATG16L2
GPBP1L1
SRSF3
ARIH1
DDX6
MTCH1
HGC6.3
SNX2
UBAP2L
GPBP1
MDM2
PRKCH
ME2
FDFT1
SSR2
TOR1AIP1
SH3KBP1
CPNE3
CAPZB
P2RY8
LPXN
PSME1
YWHAQ
EZR
ATP2A3
TRPC4AP
BCL2A1
MED1
TBL1XR1
SPOCK2
PSME3
RAB14
PAN3
OSTF1
ARHGAP30
NOMO2
PRDX3
PGK1
NPLOC4
GLG1
Q15288_HUMAN
ALDOA
KIF5B
SPRR2G
ELF1
SUMF2
YWHAZ
PPP2R1A
UBE2Q1
EIF3H
TMEM63A
C7orf42
HMOX2
FAM120A
CDV3
PTPN1
RAP1A
FBL
PTPLAD2
CREBL2
ESYT2
MAPRE1
RHOQ
COX6B1
C12orf32
GLTSCR2
USF2
MDH2
NR_002757.1
VEZF1
SUN2
COPG1
HERPUD2
ERP44
EFHD2
MTA2
ZEB2
PPP1R35
FBXW5
HSN2
SLC25A3
UBE2L3
SCIMP
NDRG1
DDX23
NUP210
UQCRC2
KCTD11
RAB11B
TRAPPC5
CERK
RCAN3
UBA7
MYO1G
CD5
Q6ZNT7_HUMAN
UBE2D2
CLPTM1
WDR82
LRP1
FLT3LG
MAT2A
COPZ1
HDAC1
ARF5
GAGE12G
AP1M1
TPI1
ARHGAP4
PTGER4
STT3A
LDHB
GIMAP7
MFNG
CCND2
CDC73
STAG2
AP5B1
HNRNPUL1
IKZF3
PPP1CA
SPPL2A
PTDSS1
DAP
PSMD10
USP7
XRN2
DPP7
NAAA
NR_002754.2
GATAD2A
TMEM204
TANK
SNRNP200
CUL3
C14orf1
PSMF1
C16orf54
POMP
BRK1
CBFB
SCYL1
DYNLL2
PPIF
ATP6AP2
PDIA3
NLRP1
SIGLEC10
WBP11
AKIRIN2
FUS
TM9SF4
EPC2
TAX1BP1
PPP6R1
RBMX
hsa-mir-484
FOXN3
CAPN2
TRMT112
AKT1
ARNT
TPST2
SNX17
RAB8B
SF3A1
SCYL2
SUPT6H
Q5T8W0_HUMAN
Q86U85_HUMAN
GPI
SEC22B
RAB2A
USP10
TXNDC12
ZFAND5
AKR1B1
SET
SQSTM1
PDP1
PPP1R9B
B4GALT1
CSTB
GORASP2
GAFA3
Q6ZQT2_HUMAN
GSTP1
Q6ZUR4_HUMAN
POM121
Q8N1K1_HUMAN
TRIP12
CDK13
KDM3B
RILPL2
RANBP9
TGFB1
AP2M1
METTL9
TRIM28
RASA3
HUWE1
KCMF1
CTBP1
YME1L1
MORC3
HCST
CIRBP
PPTC7
OLA1
SEL1L
STARD7
IL6ST
RAB1A
ST6GAL1
ARL2BP
CASC4
SMAD2
TOP1
SCAMP2
SMARCC2
KAT7
Q9UI72_HUMAN
DPM1
CREG1
CTDNEP1
DNTTIP1
TMEM85
SNRPB
RNF144B
S1PR1
TMX1
RCC2
HSH2D
CRCP
YWHAE
NUP214
UBE2J1
RAD21
RAB35
STAT5A
VDAC3
RGS19
CD81
FAM89B
PUM1
EIF3C
OTUB1
TLK1
ZDHHC5
SERINC5
MT1F
LARP1
RELA
AHCYL1
TRA2B
RSL1D1
LGALS1
PPP1R15A
MTDH
MLX
MED15
CALCOCO2
LCE2A
DDA1
HNRNPAB
XPO7
TMEM30A
ZFAND6
WASF2
HADHA
ATG13
H3F3C
PSMA2
GPR108
PHF1
TNFAIP6
CHD4
PITPNC1
PSMD7
SETD3
DIAPH1
STK24
MAX
SLK
H2AFV
TMC8
NDRG3
CLTC
SAR1AP1
SEC31A
EIF3M
CLEC4A
TUBB4B
TMOD3
SEPHS2
MAP3K5
SPPL3
C6orf106
PLXNB2
TAPBPL
LRCH3
KLF13
SH3BGRL
TCEB1
EIF3A
PEA15
PNRC2
KRTAP10-6
TRIM8
VAMP2
LOC642969
EIF3CL
UBA3
NRBP1
DYNC1LI1
AP2B1
GLT25D1
TMEM59
RNF126
DCAF5
VCP
TUBA4A
AKIRIN1
SNX6
NSF
PIM2
MAN2B2
UBE2H
ZNF586
BROX
AHR
BID
CHMP4B
USP22
DUSP7
HNRNPL
NSA2
CASP2
DHX9
DENND2D
OXSR1
SF3B3
CCDC72
MLF2
PCSK7
SLC35E1
DPYSL2
RAD23B
UXT
C7orf49
SLC7A6
NKIRAS2
ATXN10
PDS5A
PPM1A
SPCS3
CDC27
HDLBP
TSPO
TSPAN14
FAM134C
POLR2B
MLL2
DDOST
RHOT1
NDUFA12
FIP1L1
CLK2
C15orf24
TSPYL1
SLC25A5
MAN1A1
NFKBIZ
BZW1
Q6ZTS0_HUMAN
RGCC
SPTAN1
VAMP7
RAPGEF1
KRTAP10-1
RPL10A
KCNRG
DR1
PTGER2
O95036_HUMAN
CRTAP
SMU1
ZNF652
SRI
AKT2
EMB
STAM2
SPCS2
ORMDL2
RPP38
GOT2
TCP1
POGZ
DLST
PRDM1
MAPRE2
PPP1R7
FAM45A
TBCB
DDX24
G3BP1
CCNG1
QRICH1
BPGM
DGKD
C2orf28
TNFAIP3
SHC1
EIF2C1
LPCAT3
CDK9
FBRS
POLR2E
VAPB
ELOF1
LCK
MTMR14
SRSF6
NUDT3
PSMB7
ZAP70
THRAP3
NCL
SUZ12
RNF38
FLJ16734
SMARCC1
DCTN5
NARS
TIMMDC1
CYSLTR1
HCP5
STAU1
DYNC1H1
ASXL2
CCNK
ANXA2
C22orf32
EFTUD2
EIF5A
GTF2I
PAFAH1B2
VKORC1
PTPN22
MMGT1
KCTD12
ACO2
TM9SF3
CFD
NECAP2
EMR1
YY1AP1
SORT1
PCMT1
KIAA0100
ARL4C
FAM102A
TECR
KRR1
PPP6C
RQCD1
BRAF
MYC
SLBP
SEC23B
LRRC8D
Q6ZSA2_HUMAN
GNPTAB
RNASEK
DCAF7
GNL3L
SURF4
ALDH2
SNAP29
KPNA6
BRD4
AUP1
ZBTB7A
JTB
EOMES
COPS6
ABI3
GNRHR2
SCXB
ACTR1A
GSPT1
PMPCB
KIAA0930
PRDX1
TMEM9B
PHB2
CMTM7
VTI1B
CLTA
CTDSPL2
SF3B2
FBXO42
ACSL5
MCMBP
NDUFAF3
ATP5H
P2RY10
EDF1
PI4KA
CS
LSM14A
RAB5A
YTHDF1
PLCG1
SYVN1
ILF3
HIST2H2AB
ATP5C1
KDM6A
SH3BGRL3
TBRG1
AES
EDEM1
RPL4
ELAC1
MEF2C
SNRPA
MATR3
LBH
CSNK1A1
CSK
KIAA0240
APEX1
TOB1
UBA52
R3HDM2
OGDH
PLEKHM1P
TAF8
NFYA
RALY
MLLT6
ELAVL1
AFTPH
TRABD
BRWD3
DCAF12
CNPY3
NDUFS5
CCDC124
TGFBI
UBE2Z
PGAM4
FAU
LPP
RAB5B
NFKB2
ARHGEF18
GIMAP6
MT1X
MED14
NDUFV3
EIF3J
STXBP3
PHF2
FARSA
SEC24B
GANAB
DDB1
ELOVL1
FOXO1
SSBP3
CDK12
COPS2
RNPEPL1
FCGR2C
PNKP
AKAP8L
TMEM230
PPP4C
ADRM1
ANP32B
NDUFB9
SLC2A1
PPM1M
COPB1
FNTA
VTA1
SSU72
CHTF8
PSMA1
STK39
DENND1C
QKI
ARF4
CMTM3
ADPGK
RBX1
LOC389901
CSNK2A1
CD6
GMPS
RPF1
EEF1D
HADHB
METRN
VPS39
CCNT1
ALYREF
GBF1
VAMP5
C10orf76
LY75
SIN3A
MOB4
DNAJA1
RPS6
MAPK1IP1L
TMPPE
COX5A
HMGN4
SND1
SLC35A4
SEC23A
LOC399851
SAMM50
NSUN5
PCIF1
SFT2D3
ATP8B2
PIP5K1A
COG5
INTS4
CAPN1
ASNA1
PSMC4
TADA2B
CTC1
ZFR
IPO7
PLEKHB2
[truncated: 2,467 more rows]
