# Supplementary material for: Integrated Bulk and Single-Cell Transcriptomic Analysis Followed by Clinical Validation Reveal Programmed Cell Death-Related Shared Molecular Signatures in OA and MDD
Source: Int J Mol Sci. 2026 Jun 6;27(12):5154. doi: 10.3390/ijms27125154 (PMC13300034; doi:10.3390/ijms27125154)
Supplement: Supplementary file 1 [file ijms-27-05154-s001.zip › Supplementary Table S8.xlsx]

## Sheet: Sheet1
Variable	N1	Overall	OA-MDD	Normal	p-value3
		N = 642	N = 382	N = 262
Sex	64				0.17
Male		22 (34%)	10 (26%)	12 (46%)	NA
Female		42 (66%)	28 (74%)	14 (54%)	NA
Age(years)	64	58 ± 7	58 ± 7	57 ± 7	0.727
BMI(kg/m2)	64	23.66 ± 2.70	22.98 ± 2.50	24.66 ± 2.71	0.015
WOMAC score	64	22 (3, 35)	31 (24, 41)	2 (1, 4)	<0.001
VAS score	64	3.50 (1.50, 5.00)	4.50 (4.00, 5.50)	1.00 (0.50, 2.00)	<0.001
Suprapatellar effusion depth (mm)	64	3.35 (1.60, 5.20)	5.00 (3.80, 7.00)	1.30 (0.80, 1.90)	<0.001
HAMD-17 score	64	19 (5, 24)	23 (19, 28)	4 (2, 5)	<0.001
1N Non-missing
2n (%); Mean ± SD; Median (Q1, Q3)
3Pearson's Chi-squared test; One-way analysis of means (not assuming equal variances); Kruskal-Wallis rank sum test
